# Supplementary material for: Chromatic Contrast Alone Does Not Predict Predation Risk in the Longhorn Beetle Rosalia alpina
Source: Ecol Evol. 2026 Jun 30;16(7):e73915. doi: 10.1002/ece3.73915 (PMC13316808; doi:10.1002/ece3.73915)
Supplement: Supplementary file 1 — Table S1: Mean reflectance values between approximately 174 and 1100 nm for the blue body colouration of 30 Rosalia alpina specimens (ra_01‐ra_30). Each column represents the mean reflectance curve for one individual, calculated from nine blue areas (one on the pronotum and four on each elytron, all located between black spots). Table S2: Mean reflectance values between approximately 174 and 1100 nm for the black spots of 30 Rosalia alpina specimens (ra_01‐ra_30). Each column represents the mean reflectance curve for one individual, calculated from seven black spots (one on the pronotum and six on the elytra). Table S3: Chromatic contrast analysis between random Rosalia alpina specimens and the models used for the predation experiment. Table S4: Predation experiment—dataset. [file ECE3-16-e73915-s001.xlsx]

## Sheet: Table S1
Wavelength [nm]	ra_01_blue	ra_02_blue	ra_03_blue	ra_04_blue	ra_05_blue	ra_06_blue	ra_07_blue	ra_08_blue	ra_09_blue	ra_10_blue	ra_11_blue	ra_12_blue	ra_13_blue	ra_14_blue	ra_15_blue	ra_16_blue	ra_17_blue	ra_18_blue	ra_19_blue	ra_20_blue	ra_21_blue	ra_22_blue	ra_23_blue	ra_24_blue	ra_25_blue	ra_26_blue	ra_27_blue	ra_28_blue	ra_29_blue	ra_30_blue
173.637	13.4384	10.6421	4.51246	7.61269	5.95025	5.41767	4.75649	8.20429	5.39713	10.126	9.5864	9.71282	6.663	6.86543	6.09426	9.57553	9.49188	9.76098	12.5242	12.5242	10.7453	16.7857	15.6384	16.7004	14.9511	15.1269	15.7989	14.7763	16.2405	13.4415
174.238	19.2399	17.5796	2.18511	5.53336	4.80811	4.21827	2.98729	7.3073	5.00954	8.7852	8.35935	7.02466	4.4076	4.84567	2.97024	9.68759	9.20537	9.16163	12.303	12.303	9.84729	16.1368	15.074	14.8482	13.3969	12.3457	13.4134	11.5039	12.8508	10.4326
174.838	17.1292	16.6357	1.17925	3.45421	2.05554	1.62004	1.34103	7.48107	5.4768	7.31956	5.77954	4.38211	4.9704	5.57415	2.81589	8.71675	8.02919	9.22127	10.1977	10.1977	8.40401	17.5244	16.7551	16.9887	13.6894	13.9993	15.4789	13.5885	14.39	11.6355
175.439	18.5748	18.2374	1.20843	3.74966	2.38905	0.623024	1.63351	10.4139	7.7681	5.93242	4.27606	2.72594	2.93436	4.21451	1.95421	7.59289	6.56972	6.78236	9.95361	9.95361	6.48284	16.6257	15.2626	16.1795	12.816	12.713	15.074	12.1392	12.8513	10.9075
176.04	9.04356	9.5147	5.22525	4.82063	2.56626	3.09789	5.12438	14.4996	10.9581	4.62339	2.3311	3.03323	4.44823	6.24107	7.08444	5.62241	5.03448	5.78934	9.46371	9.46371	6.6674	16.3038	15.3975	18.0238	14.6105	14.8128	18.1932	16.4169	17.0424	14.4936
176.64	15.8247	15.8439	0.333074	0.525655	0.839865	1.44689	0.045611	14.7431	10.8524	3.9162	1.63259	1.71686	2.0478	2.41828	3.0942	7.11641	6.66438	6.02166	10.5481	10.5481	7.48478	11.821	9.95204	11.901	9.67539	7.27816	9.87231	8.97643	8.78271	6.81069
177.241	13.0919	12.7537	2.64833	1.52742	1.36669	3.28211	1.56	14.4648	10.1453	3.25295	1.07962	1.79475	3.97981	6.86634	9.15951	9.70614	9.05378	9.15107	13.7436	13.7436	11.6391	14.0484	13.0318	15.9302	12.1506	10.187	13.5624	11.8349	13.0132	9.77307
177.841	20.9594	19.5339	0.790427	1.93055	2.42802	2.13119	-0.487151	13.2448	7.88172	7.45609	4.34014	4.90893	4.39217	5.29321	3.97319	13.5929	12.3333	11.6562	14.869	14.869	12.9678	11.5345	9.72534	12.8088	6.67603	5.68967	7.61404	5.35462	6.87558	3.39853
178.442	11.3896	9.85922	7.84856	8.44568	5.57155	5.85849	7.50614	12.8865	8.95405	7.14826	4.81503	7.18732	6.04764	7.86648	9.2869	12.1259	11.9756	12.571	15.524	15.524	13.8823	14.8317	15.8355	18.9262	13.8381	13.876	16.2392	13.5302	16.9225	13.603
179.042	19.062	18.3773	5.07042	7.3999	6.72336	5.92345	5.22414	12.0811	8.21498	5.08922	1.71504	3.53023	1.87057	4.97841	4.87559	12.2124	12.3558	12.3505	13.511	13.511	11.5411	12.8732	12.5334	14.0287	8.70298	8.55289	9.78554	8.03814	10.762	6.93887
179.643	21.2444	19.9918	3.31254	4.92874	5.42651	4.24995	2.97455	11.3175	9.08243	0.270854	-3.24997	-1.97157	-0.968429	4.45131	5.22825	8.82154	9.6531	10.3615	11.6099	11.6099	8.68991	13.7293	13.4401	13.7009	8.83094	7.57903	9.44404	7.37145	10.4901	5.95171
180.243	16.6197	16.0325	6.53915	8.3348	7.10387	6.96045	5.94861	13.6719	10.8902	3.59077	0.527181	1.61379	1.36284	6.41695	7.24144	9.42583	10.3761	10.5974	12.9734	12.9734	9.90946	12.1904	11.4443	13.0822	8.67806	7.8944	9.35993	8.18006	9.89065	5.22689
180.844	12.674	11.5588	5.66938	6.32669	5.28844	4.86233	5.5803	15.0867	13.0322	5.39405	2.06009	2.94096	3.83291	6.00572	6.97085	7.99281	8.96979	8.01517	10.7947	10.7947	8.75103	10.6208	10.6853	12.5662	8.57172	7.55516	9.00093	7.93134	8.42855	5.8536
181.444	13.2231	11.0148	4.18208	6.82839	5.22043	4.77962	5.05663	15.6122	13.1119	4.70087	2.14508	2.15831	3.83457	6.39646	6.85341	8.1899	8.22617	6.98989	9.6137	9.6137	7.44466	11.4803	10.8962	13.0549	9.78631	9.23509	10.3471	8.87294	9.29113	6.53222
182.045	7.37642	6.02197	4.79945	4.86097	3.09269	3.6504	6.34554	14.9149	11.9238	3.78812	2.3902	1.95945	5.00172	6.70976	7.59724	8.45672	9.53688	9.37106	10.2113	10.2113	9.81446	14.3822	15.002	18.1301	14.5311	15.3844	16.7218	14.2332	16.5282	13.9344
182.645	15.572	14.2607	4.80493	5.65214	4.45078	5.54144	4.80195	15.0643	9.67036	3.47968	1.66263	0.49263	2.97368	5.13558	4.04961	6.92703	7.86619	8.77308	8.87654	8.87654	7.14626	14.3496	13.5839	16.1714	12.2489	12.7008	14.5595	10.8047	14.2267	9.02743
183.245	8.63726	9.14942	9.58208	8.39997	5.52372	7.04912	8.73574	14.6344	10.2758	5.78564	3.95992	3.83624	5.91388	8.67333	8.45672	7.42344	9.36211	11.1511	11.1342	11.1342	11.1757	14.4279	15.3071	18.2627	14.1653	15.3922	18.746	14.6038	17.888	13.4973
183.846	21.6176	20.7702	4.61135	6.37766	5.61476	5.47518	2.62595	14.5542	9.97148	4.14773	1.24153	0.913497	3.33182	6.82768	4.72165	8.8675	8.91226	9.6249	10.4681	10.4681	8.57633	14.0008	12.7863	13.4135	8.8152	7.97945	11.5998	7.78825	9.6116	5.49048
184.446	20.6238	19.5899	2.64005	4.40812	3.55586	2.44068	0.69306	13.7056	10.0428	2.74022	0.205462	-0.361827	1.31704	6.2426	4.14532	9.41569	9.66622	9.95555	10.2431	10.2431	8.73842	11.4775	10.4301	11.0001	5.24514	5.19425	6.82019	5.15416	6.10622	2.33035
185.046	19.9808	19.237	3.45436	6.01655	4.94624	4.50323	2.08715	11.2598	6.66014	3.25155	1.79678	0.0856992	1.03246	4.6143	3.1995	8.39846	9.02568	8.13497	9.37167	9.37167	6.71826	12.9261	12.3216	12.9352	8.77916	7.59975	9.06299	7.72868	7.36242	5.38978
185.646	21.4645	20.211	3.26025	4.82842	4.39498	3.53428	1.13282	10.2285	7.00637	4.03877	1.40235	0.196715	0.471712	3.84948	1.98736	7.02691	7.21936	6.19755	7.0728	7.0728	5.08598	10.0329	8.4074	9.24922	4.93257	4.06002	4.24227	2.24546	3.21851	1.10552
186.247	12.5823	11.8052	8.85583	10.1606	6.74147	8.94101	7.39349	11.3184	8.19315	6.17085	4.07318	3.98724	4.51667	6.29018	6.72414	7.98854	9.03433	7.10191	10.0683	10.0683	8.43667	15.0781	15.2695	16.9352	15.3361	12.4848	15.3833	13.0579	13.6707	12.4518
186.847	17.4315	14.9389	3.14046	4.64464	3.4958	3.89329	1.61779	15.5835	12.8871	4.6515	1.69032	0.830294	2.3294	6.332	6.41279	9.76222	10.6515	8.21657	10.5124	10.5124	9.67372	13.9833	12.1114	13.2686	10.3342	7.74591	9.57864	7.27715	9.6756	5.67925
187.447	22.6076	19.8336	1.62588	5.182	4.99308	5.16221	1.20271	14.7115	11.0106	6.77864	3.12161	2.0124	0.784725	3.20878	3.23428	11.3933	12.6413	10.3409	12.373	12.373	10.6466	13.8588	12.1993	13.1965	9.82208	6.92731	9.45247	7.27381	7.79159	3.3911
188.047	23.2476	20.5205	1.23204	4.12344	4.57111	3.35921	0.328264	12.0841	9.48715	5.87352	2.48954	0.922436	1.79553	3.0356	3.01043	11.0289	11.2432	10.9494	11.8845	11.8845	10.2006	12.5264	9.79702	11.6064	7.00496	6.34889	7.36337	5.80291	7.86838	2.78816
188.647	26.1207	24.256	3.96487	7.07445	7.32993	6.56372	2.3179	10.7894	7.30984	7.61475	3.57252	3.17806	2.66761	0.799805	-0.241647	11.0958	10.9732	11.6923	11.7208	11.7208	8.94452	9.80671	7.02577	8.36436	4.94138	3.25053	2.9301	2.34939	3.58687	-0.344892
189.247	19.2943	17.8957	3.9047	5.57687	5.5975	5.18198	2.88848	12.0695	7.54336	5.76285	2.649	2.27542	4.594	4.27706	3.07244	10.16	10.4388	11.6219	12.0792	12.0792	9.51972	10.0252	8.72141	9.50107	5.77781	5.04435	4.55425	3.87578	7.24627	2.51974
189.847	23.4887	20.871	3.36214	4.99832	7.67065	6.18911	3.15324	13.7889	8.16527	6.13994	2.79888	2.54889	2.47399	2.58257	-0.0421209	9.74646	9.73219	9.63746	10.6933	10.6933	8.38298	8.2519	7.07319	7.16001	3.8573	1.36844	2.54745	-0.917654	3.25626	-1.62312
190.447	15.6998	13.3804	4.14291	5.70746	6.90757	5.81005	4.62994	11.6851	6.70705	4.16719	1.26675	2.12076	3.40605	4.35683	4.19753	9.18275	8.33153	9.13192	11.1572	11.1572	9.0576	12.2185	11.5231	12.2539	8.48805	7.44925	9.80114	5.65501	11.1794	5.57426
191.047	20.8447	18.2341	5.99613	8.891	9.99968	8.50403	5.60409	11.838	8.05948	4.30538	1.22412	0.20154	2.41182	2.7179	2.26351	7.05151	5.94936	6.13577	8.3487	8.3487	5.445	10.575	7.71425	8.70467	6.85835	3.70714	5.53954	2.73259	6.7876	2.10396
191.647	13.0036	11.9223	8.74046	12.1279	9.43935	9.33449	8.13245	12.8702	9.60727	4.63953	1.0397	1.72665	4.15306	5.04081	6.04742	6.83354	6.41102	7.52575	9.21698	9.21698	6.77046	13.1386	10.8056	13.2271	11.5508	9.04024	10.1754	8.80028	12.7409	9.33041
192.247	17.2841	15.3662	6.75167	10.0626	8.53261	8.2961	5.96789	14.6453	9.76216	5.50149	1.90842	2.16011	3.90874	4.18687	3.48474	6.70604	6.19197	6.31635	7.15721	7.15721	5.28819	12.1824	10.5583	13.1533	11.4122	7.14543	8.55052	7.86944	10.6133	7.89091
192.847	14.4753	12.0047	5.59703	8.78108	5.65316	6.62308	4.90254	13.5632	8.73643	3.93014	0.959888	2.61764	4.53801	6.73762	6.15473	6.03555	5.88316	5.81003	6.52684	6.52684	5.89715	13.8655	13.2222	15.5019	13.031	10.6848	12.8419	10.8365	13.5627	10.4985
193.447	12.9976	10.7581	6.12146	9.77337	8.84392	8.31029	5.6337	11.6683	6.59107	3.01267	0.907111	1.98949	1.76239	7.22454	7.56042	9.88667	9.6532	8.86517	10.965	10.965	10.7642	14.2517	13.7184	15.7245	15.2775	11.7724	14.0733	12.1987	15.1223	11.6696
194.047	13.2306	11.7482	8.6905	12.0315	10.3257	10.1892	8.70644	11.3918	8.01041	1.73729	-1.51949	-0.530676	0.388934	7.99381	8.19219	9.21499	9.42243	8.4828	10.9526	10.9526	10.7418	12.8723	12.2402	14.4599	13.3707	12.0162	13.2166	11.1488	14.8294	11.6561
194.647	16.5432	15.269	8.19365	10.8983	11.1756	10.073	7.96771	12.8062	9.07161	3.26335	-0.715904	0.42936	-1.41105	7.07293	6.892	10.929	10.8165	10.5521	12.5555	12.5555	11.3798	12.7131	11.6311	14.7353	12.8335	9.24391	11.3738	10.0643	13.8108	10.5348
195.247	26.7808	24.1469	3.2459	6.03365	6.07112	5.97494	2.34843	11.3662	7.19331	3.88156	-1.32376	-2.06632	-0.712386	4.39632	1.98381	6.73401	6.0166	6.27445	6.79108	6.79108	3.23406	8.63817	6.2228	7.44732	2.68282	0.16508	2.11346	0.370616	2.51176	-1.55468
195.847	29.3669	26.0149	1.07725	5.03109	5.08162	5.01461	0.697588	11.9949	7.32994	5.26669	0.937307	-0.5509	-0.320663	4.02936	1.88647	8.20928	8.25482	6.84296	8.26017	8.26017	4.88467	9.38621	5.79824	6.73029	2.41154	-1.09488	1.40911	0.0345405	0.331374	-3.24023
196.446	15.7507	13.4347	6.22744	9.27384	5.86714	7.21091	7.18577	10.4329	7.36041	5.01443	1.67431	0.880219	3.28297	6.32168	6.4736	9.50029	9.96241	8.9945	11.4775	11.4775	9.17644	11.0334	9.92936	11.5699	8.62225	7.3557	7.86401	7.14869	9.33467	5.80286
197.046	12.0218	10.5031	8.40317	10.4605	7.55801	8.83407	10.0223	11.4302	8.87703	4.41087	2.66667	3.4343	3.27382	8.39791	9.24108	8.52391	9.52802	8.05702	11.6088	11.6088	10.3883	13.2437	12.8912	15.4443	12.7404	11.7383	12.1915	11.2909	13.5928	9.93765
197.646	9.84644	8.35559	11.4799	12.4962	10.0014	10.7132	12.4055	11.653	9.40972	4.35871	2.84037	4.33533	3.5098	8.1688	9.34269	6.96499	8.13029	8.42228	10.849	10.849	9.50616	14.065	14.3835	17.3184	14.5895	13.2355	13.9941	13.1726	16.0214	11.159
198.246	15.3616	14.1025	9.92368	10.8323	9.99532	10.5551	10.4218	13.1738	9.75153	5.68637	3.83632	4.24779	1.70399	7.31611	7.67753	5.07006	7.03586	6.2878	9.06068	9.06068	7.03119	13.3557	12.5582	15.8801	11.9786	10.2531	11.9312	10.7021	12.2172	7.76419
198.845	12.5765	11.7325	8.75944	9.85014	8.03874	8.2553	8.93459	14.9249	12.6411	6.2453	4.50573	5.01601	3.59487	8.51925	9.70331	7.52944	10.1294	9.54593	11.9724	11.9724	9.73731	14.6653	14.9791	17.8028	14.2318	12.2817	15.2962	14.0604	15.3657	11.6972
199.445	9.848	9.59595	7.41389	8.47056	6.16143	7.4458	7.21033	14.4795	11.8833	6.01196	4.6501	4.25527	2.43512	8.36525	10.0555	9.12017	11.661	11.3987	14.0097	14.0097	11.9463	15.5131	15.4103	18.2404	15.4093	13.9634	16.5722	15.6056	16.8094	13.2989
200.045	4.15497	3.50728	9.70538	9.96489	5.97856	7.86058	8.52664	15.0722	12.8601	4.65747	3.84166	4.22674	4.16728	8.06789	11.2777	11.5265	13.4637	14.3145	16.2404	16.2404	15.2251	17.3922	18.1701	20.8488	18.3403	17.8117	20.0385	19.6176	20.3804	16.9207
200.644	7.21485	6.05778	9.61325	10.1393	6.68423	9.03214	8.36283	13.8535	10.5606	4.29124	2.88315	3.16356	1.92868	5.28093	8.06607	11.8777	13.0968	13.6984	15.6351	15.6351	14.6179	15.8433	15.5089	18.6856	16.6491	15.9048	16.5036	16.7497	17.6885	13.5836
201.244	3.88234	2.85137	11.1239	11.1414	6.85673	8.96974	9.9125	12.5114	10.077	4.67672	4.14488	5.33315	4.4088	7.10671	9.80207	11.002	11.2458	12.0008	14.786	14.786	13.49	16.9634	18.8341	21.6959	18.9997	18.7568	20.0994	19.3934	21.2689	17.6647
201.843	6.28051	5.18265	9.23085	9.5185	6.64164	8.14457	8.42796	13.6695	10.3752	7.3711	6.60638	6.56853	2.18556	6.49281	5.74163	10.3101	8.52146	8.18453	11.1214	11.1214	8.77361	13.8987	16.0869	17.998	15.2233	13.8181	16.1729	14.4281	11.5555	11.1513
202.443	2.41914	0.966872	12.2938	11.3717	8.17235	9.14463	10.5802	12.4458	9.88645	6.44361	6.41346	5.63488	5.12106	8.06375	8.65031	9.20613	7.02536	7.62432	10.6486	10.6486	8.75014	14.8185	17.8196	19.7394	17.2773	16.1094	18.5667	17.1402	14.1827	14.3528
203.042	8.60394	6.86272	12.0598	11.8408	9.64525	10.0122	9.91021	12.757	10.2144	5.74014	5.80531	5.04056	4.2125	7.22727	5.6756	8.98542	7.83942	7.79639	10.4243	10.4243	8.38819	11.8226	12.6319	15.5417	13.6806	11.8158	12.7475	11.979	8.37145	9.53577
203.642	13.0711	11.2035	10.2696	9.84683	8.74145	8.63965	7.63819	10.9748	9.23838	3.49802	2.89829	3.37542	5.04236	7.84257	7.91676	8.11048	9.52707	9.6456	12.1191	12.1191	10.9497	12.9356	12.621	14.6872	13.3872	11.4316	11.7786	10.9044	12.5565	9.40335
204.241	20.5376	18.3484	6.02165	6.48774	6.58127	7.02265	3.71218	12.1993	9.79088	4.07321	2.92734	2.59916	2.28811	6.92872	5.03165	7.71591	9.14147	8.87808	10.3076	10.3076	8.88241	11.8265	10.5479	11.2032	9.47432	6.30278	7.23289	4.94193	6.97007	3.80475
204.841	13.1797	11.4414	7.28625	6.73301	5.94163	7.14909	5.89449	12.9814	10.7381	4.69387	2.14492	2.80896	3.90925	7.34234	7.17016	7.55018	9.52277	9.20947	11.0499	11.0499	9.77408	11.4562	11.7803	13.5691	10.366	8.60575	10.2394	7.46181	10.5635	6.52708
205.44	19.8018	16.8538	4.61358	5.85384	5.62419	6.30264	4.68445	12.9972	9.84275	4.43177	1.8226	1.07212	1.96964	5.61549	3.87794	6.58455	7.93754	7.29104	9.58829	9.58829	6.96263	9.58244	9.12918	11.2239	6.45556	4.24115	5.99281	3.46357	6.13234	2.60253
206.04	19.3028	16.8235	3.8303	5.59481	5.33863	5.16526	4.22008	11.7684	9.58423	3.57555	0.582512	0.350479	1.87956	4.8365	3.00187	6.39744	8.0002	6.4373	9.33256	9.33256	7.08851	9.25054	8.16688	11.6479	6.28923	4.87916	5.46174	4.70385	6.139	3.21855
206.639	24.2995	21.0945	1.68944	4.3293	4.62017	4.22335	1.51413	11.3846	8.70651	3.91377	1.8437	0.947897	1.05851	4.62498	2.01426	5.58991	6.99045	5.46875	8.65542	8.65542	5.53417	10.6778	9.05515	11.646	8.00701	5.22703	5.74511	4.60986	5.66597	2.58035
207.238	20.8469	18.8313	1.42537	3.5904	3.79716	3.27278	0.667784	10.3725	8.61946	4.59732	2.92318	2.06309	3.14821	6.34092	4.20268	7.24786	8.39964	7.24996	9.57733	9.57733	7.40928	11.1401	10.2911	12.449	9.40174	7.0696	7.41988	6.15562	7.20122	4.10333
207.837	22.996	20.6908	1.60949	3.81543	4.97294	4.27495	0.914684	10.8227	8.11182	6.04094	3.87829	3.02049	1.47535	6.44839	3.82706	9.03762	9.65157	8.82355	11.4094	11.4094	8.18576	10.5696	9.52227	10.5856	8.07244	4.96208	5.71972	3.92577	6.01625	1.82449
208.437	23.1811	21.3408	-0.75954	1.99548	2.8515	2.06465	-0.376295	11.9683	10.2696	4.99521	1.70401	0.179361	0.367595	6.1388	3.71446	9.54096	10.1464	9.11167	11.0468	11.0468	8.89267	10.9415	9.6478	10.0811	7.10763	4.1885	5.2528	4.25639	6.17018	1.56281
209.036	22.566	20.5461	1.03897	3.63367	4.02221	3.84313	0.975332	11.4608	9.21023	3.88204	-0.480948	-1.38229	-0.531114	4.89734	2.47952	8.48019	8.8464	7.80045	9.96305	9.96305	7.40729	12.9206	10.3839	11.5924	8.97108	5.25377	6.69765	5.86925	7.47818	3.51807
209.635	11.2276	9.73363	5.90532	7.45179	4.55646	6.43482	5.26837	10.5919	9.44269	6.0904	2.62139	3.17007	3.97091	7.23689	6.42642	6.60279	8.21086	7.4063	10.2275	10.2275	8.48496	14.283	13.963	16.6384	13.9979	11.0715	13.0244	12.7209	14.5189	11.8083
210.234	10.7436	8.87865	8.59087	9.72536	7.19379	8.97895	6.90401	9.03332	6.69493	6.11735	2.89532	3.10178	3.22238	7.12417	6.74486	8.71845	9.60336	8.86476	10.963	10.963	9.65348	13.432	12.8644	15.3633	13.0274	9.15241	11.2651	11.3656	12.4954	10.4675
210.834	7.36283	5.64393	9.86523	10.7569	7.326	9.12033	8.2613	11.3306	9.40377	7.24592	5.4264	5.95014	4.78274	7.48387	8.07343	10.3559	12.2972	10.9953	13.434	13.434	12.5438	12.9669	13.6768	16.6328	14.1036	12.0669	13.0832	12.5937	14.7892	13.3667
211.433	15.0381	12.9282	5.30299	7.26349	5.47102	6.02576	4.5676	12.5983	9.62157	4.87398	3.54668	2.01278	3.05624	6.26631	5.67256	11.1688	11.8131	10.5855	12.0418	12.0418	10.6771	12.9171	11.9542	13.5737	11.4317	8.92103	9.73418	8.37299	10.0759	7.759
212.032	13.314	11.4352	4.74011	6.22572	4.23134	4.75951	3.74357	12.2293	9.99558	4.48704	3.2998	2.26179	4.10958	6.5612	6.03234	9.29969	10.5486	9.31823	11.0421	11.0421	9.38947	13.73	13.4076	15.6883	13.2366	11.7428	12.726	10.1821	12.6179	10.1706
212.631	13.9497	12.0347	4.80944	6.20697	4.47672	5.16988	3.96523	11.3917	8.20749	4.09917	2.78442	1.66344	3.40846	8.07128	7.13916	8.65575	9.37201	8.85574	10.3275	10.3275	8.38821	12.8189	11.7033	14.1708	12.0494	10.0216	11.4807	9.07093	11.4602	8.29939
213.23	9.21803	8.14291	8.27199	8.8653	6.13519	7.35095	6.78431	12.1056	9.87347	5.84985	3.74856	3.24716	5.00011	9.31495	8.99775	9.18725	11.0426	10.4363	12.431	12.431	10.7959	13.533	13.3395	16.9001	14.2208	12.8407	14.8385	11.8844	14.8265	12.3829
213.829	11.7343	10.1082	8.36054	8.40499	6.47534	7.96551	6.63968	12.7131	9.74427	6.53279	4.66633	4.19189	4.58685	9.69452	8.89345	10.1217	11.2275	10.7642	12.8569	12.8569	10.512	12.6976	12.0656	15.5846	12.7568	10.7965	11.9182	10.1722	11.8389	9.80984
214.428	12.1209	10.4647	8.39221	7.8465	6.04102	7.6914	6.05095	12.2843	10.8041	6.91747	4.2327	3.66983	4.92579	8.55225	7.95463	10.4482	11.6581	10.8705	12.4245	12.4245	10.6387	13.2562	13.6555	16.8272	13.9926	11.2752	12.6861	11.4874	12.9336	11.1742
215.027	15.6867	13.0773	6.29525	6.03559	5.32293	5.7293	3.8472	12.2393	10.1354	5.82395	3.11001	2.76018	4.13794	7.51653	6.63099	10.5371	11.3826	10.6274	12.142	12.142	10.1664	12.3124	12.5496	15.1064	12.4882	9.47896	10.4888	9.7386	10.8992	8.37315
215.626	10.2612	8.46989	7.82252	8.02275	5.65944	6.70493	5.93391	12.3086	10.9805	6.52865	4.38041	4.09885	6.15824	7.08002	7.4881	11.5974	13.0975	12.6224	14.2079	14.2079	13.5525	13.1814	14.4471	17.1593	14.7997	12.599	14.0426	12.7072	15.2908	12.951
216.225	12.282	10.2065	6.22995	7.02454	5.17238	5.82948	4.5952	12.9733	11.3567	6.29359	3.53332	3.1747	5.12418	7.13352	6.54053	11.4076	12.3677	11.9008	13.9593	13.9593	12.4938	13.4396	14.0438	15.8933	14.0382	11.4571	12.1796	11.1979	12.7684	9.91964
216.824	9.42388	7.7129	8.1351	8.00706	5.89953	7.90011	6.33985	13.2079	12.2807	6.15981	3.39154	2.93282	5.54729	7.12291	6.95804	11.0201	11.9123	11.3944	12.8141	12.8141	12.0207	14.1447	14.9208	16.7467	15.6421	12.6	13.4572	12.5228	14.0617	11.7914
217.423	17.2604	14.9535	4.86201	5.08405	5.11142	5.7771	2.72947	13.2942	11.9235	5.80696	1.81415	0.923904	2.45228	5.72375	3.74495	11.2801	11.7002	10.414	11.7259	11.7259	10.0573	12.8248	12.1184	12.6853	11.1904	6.99198	8.05821	6.46896	7.47856	4.64056
218.022	16.7108	14.2295	5.37183	5.53101	5.35793	6.08187	3.24383	12.9929	11.878	5.70669	2.13739	1.25508	2.65941	5.05373	3.81276	10.8146	11.9799	10.7548	11.6979	11.6979	10.5271	12.58	11.6144	12.7731	10.386	6.55785	8.19343	5.96257	7.806	5.25748
218.621	22.6507	19.57	2.93787	4.16324	4.62728	5.07699	0.947033	12.4981	11.155	5.80618	2.03488	0.797825	1.44388	5.05231	2.61767	9.52398	10.9249	9.35417	10.2011	10.2011	8.42429	10.6944	8.40888	9.44681	6.58776	1.91215	3.31157	1.28534	2.42649	-0.188088
219.219	18.5653	15.214	3.32383	4.74368	4.4518	5.57486	0.669568	11.1409	10.8485	4.78517	1.91145	0.272672	2.52787	6.05167	3.81927	8.7273	10.8539	9.53666	10.2463	10.2463	8.7532	9.97404	8.36952	9.85806	7.26025	2.50921	4.43302	2.55915	4.10878	1.40487
219.818	14.9587	12.2715	4.36633	5.88025	4.42714	6.25114	1.6983	11.2848	10.8183	5.65876	3.47824	2.07705	3.77694	7.00769	4.5892	9.34803	11.1166	10.2253	11.2902	11.2902	9.70245	10.4974	10.0322	11.7046	9.92149	5.0441	7.24519	6.23168	7.11402	4.93732
220.417	9.80991	7.87512	5.00685	5.51233	3.88304	5.44555	2.0703	11.5297	11.3593	5.89714	3.56879	2.77503	5.08325	7.87635	6.414	10.4276	12.3156	11.5565	13.1094	13.1094	11.7465	11.6305	11.7628	13.9727	11.8503	8.17836	10.4467	9.04974	11.0496	8.57229
221.016	13.1909	11.0954	4.78371	5.21911	3.86663	5.02692	2.53072	12.6628	10.9517	6.25383	3.40304	3.13149	4.64307	7.44703	5.94667	9.65387	10.9719	10.3108	11.734	11.734	10.1805	12.4546	12.0851	13.9724	11.9374	8.04096	10.2883	9.00686	10.1261	7.60702
221.614	7.92804	6.09087	7.42918	7.39497	5.51122	6.31182	5.60735	12.7171	11.5984	6.88255	4.24111	4.63192	6.39551	9.47803	9.41752	9.60937	11.8357	11.0023	12.6126	12.6126	11.0644	14.2319	14.2833	17.4171	15.2872	11.5456	14.1677	12.1871	14.4127	11.8482
222.213	11.7127	9.45996	7.19161	7.68506	6.2047	7.00146	5.77859	12.3778	10.8882	6.74747	4.27357	4.21236	5.17263	7.95202	7.44044	9.73826	11.8477	10.686	12.2446	12.2446	10.5034	14.1719	14.1574	16.6626	14.8766	10.2405	12.8482	11.315	12.8231	9.93397
222.812	7.37284	5.58642	8.69476	8.43196	6.16791	7.82705	6.80015	12.4282	11.821	7.74838	5.19489	5.26844	6.88339	8.91709	8.84652	9.6903	11.9451	11.065	12.3588	12.3588	10.9818	14.9597	15.4175	18.9307	17.2673	12.9006	15.4575	14.0576	15.7818	13.7185
223.41	14.8616	12.3278	5.75359	5.80368	4.80019	6.11158	3.20906	12.9765	11.6168	6.94741	3.81127	2.64728	4.1217	6.8733	5.39519	10.1418	11.5704	10.3454	11.1154	11.1154	9.84312	12.8386	12.3216	14.6424	12.757	7.76058	9.85845	8.23675	9.40976	7.14424
224.009	10.8667	8.4974	6.94988	6.39372	4.52623	6.14536	3.78204	12.8473	12.3463	6.9742	3.91094	2.76662	5.25614	8.15035	7.0656	10.4985	12.1747	11.1311	11.5733	11.5733	10.9011	13.6377	14.0091	16.6209	15.0598	9.64559	12.4891	10.3631	11.592	10.1956
224.607	10.9773	8.31966	7.3267	6.40828	4.75945	6.17233	3.92552	12.8989	12.5971	7.0477	4.00659	2.7271	5.18699	8.18384	7.01678	12.1439	14.157	12.3884	13.2554	13.2554	12.4778	14.1871	14.7652	17.1235	16.0195	9.86611	13.1205	10.6042	12.1146	10.6972
225.206	6.76322	4.43659	8.9596	7.38207	5.0959	7.0465	5.14578	12.5211	12.9772	6.93332	3.83656	3.11718	6.53721	9.17187	8.59014	12.2766	14.7867	12.9698	13.9137	13.9137	13.4948	15.1731	16.3627	19.123	18.5095	12.0179	16.1301	13.4232	14.7914	13.7862
225.805	7.177	4.69715	8.91135	7.22084	5.28943	7.25318	5.04578	12.9377	13.6064	7.07207	3.64232	2.88839	6.17558	9.07578	8.25638	12.3236	14.8184	12.8409	13.7921	13.7921	13.2368	14.565	15.5482	18.276	17.7448	10.6725	14.5723	11.9493	13.018	12.2642
226.403	7.03946	4.59122	9.09388	7.24399	5.17313	7.41609	5.14367	13.4492	14.367	7.2707	3.55142	2.83567	6.35725	9.36369	8.61219	11.5932	14.1664	12.2796	13.0963	13.0963	12.6132	14.5046	15.5631	18.5839	17.7715	10.745	14.5606	11.9738	13.0196	12.4201
227.001	9.71144	6.77179	7.71119	6.05013	4.59456	6.48066	3.68261	13.3931	14.337	7.35208	3.17798	2.19197	5.75509	8.79021	7.42124	11.5668	13.8732	11.78	12.3995	12.3995	11.9217	13.7453	14.316	17.3359	16.5821	8.80798	12.1886	9.70135	10.5945	10.0351
227.6	9.02838	5.95774	8.10793	6.11683	4.60643	6.51536	3.90485	13.381	14.4827	7.6033	3.52376	2.53641	6.36969	9.02992	7.58275	12.0236	14.5772	12.428	12.9682	12.9682	12.8151	14.1087	14.9793	18.1941	17.5631	9.73512	13.3915	10.7063	11.8647	11.3139
228.198	9.44681	6.22705	7.77983	5.84941	4.53297	6.30389	3.48954	13.0178	14.2601	7.69851	3.6789	2.48367	6.23094	8.76486	7.09123	12.3987	14.7646	12.6794	13.0693	13.0693	12.8181	13.7247	14.5545	17.7998	17.2388	9.20741	12.6742	9.98196	10.8924	10.5947
228.797	7.97006	4.96278	8.42398	6.24908	4.62827	6.75356	4.00333	13.3496	14.676	7.74333	3.94675	2.70816	6.67262	9.15883	7.72792	12.3742	14.9117	12.937	13.2347	13.2347	13.0456	14.0691	15.2261	18.5514	18.0778	10.0603	13.7908	10.8746	12.053	11.7764
229.395	8.07489	5.09556	8.1745	6.02435	4.42353	6.5759	3.68268	13.28	14.579	7.70138	3.84528	2.54079	6.70678	9.0703	7.6688	12.2111	14.6713	12.6891	13.0073	13.0073	12.6961	14.1837	15.2652	18.6023	18.1766	10.0703	13.6854	10.7067	11.8166	11.7858
229.993	7.57969	4.63735	8.2147	5.94254	4.34119	6.50005	3.64506	13.2509	14.6674	7.48649	3.65907	2.3334	6.78506	9.0098	7.74106	12.089	14.5725	12.5835	12.8824	12.8824	12.7215	14.3022	15.4357	18.6953	18.4177	10.2018	13.914	10.9415	11.9547	12.0382
230.592	8.35947	5.23292	7.95751	5.68792	4.31043	6.32791	3.30873	13.0417	14.5643	7.47645	3.58088	2.21991	6.63979	8.71561	7.33742	12.0727	14.3963	12.3521	12.7337	12.7337	12.5872	14.0528	14.9853	18.2088	17.9271	9.59392	13.1937	10.3334	11.1868	11.3827
231.19	8.56631	5.39964	7.99802	5.72346	4.36352	6.34346	3.28054	12.9895	14.5483	7.51255	3.60974	2.17576	6.5388	8.69678	7.2276	12.0422	14.2632	12.2808	12.5114	12.5114	12.5055	13.8172	14.6565	17.9668	17.6172	9.1339	12.8234	9.98844	10.7666	10.8887
231.788	8.55421	5.35696	7.90796	5.64619	4.28698	6.25722	3.18805	13.1216	14.6371	7.5911	3.65796	2.23426	6.51826	8.72828	7.20319	11.9909	14.182	12.166	12.4142	12.4142	12.4761	13.9389	14.7643	18.0666	17.7477	9.16861	12.8976	10.007	10.8582	10.9515
232.387	7.80736	4.72398	8.08017	5.79087	4.28913	6.27902	3.38901	13.0703	14.5976	7.57603	3.76329	2.33456	6.66068	8.74683	7.33259	11.9328	14.1959	12.2311	12.448	12.448	12.5435	14.0083	14.953	18.3563	18.0203	9.57947	13.3054	10.4101	11.2776	11.4265
232.985	7.78306	4.72998	7.97628	5.68515	4.20872	6.2246	3.27355	13.0426	14.5092	7.52064	3.76903	2.31587	6.60247	8.66778	7.28056	11.8721	14.1508	12.1259	12.4453	12.4453	12.4655	13.8657	14.8176	18.1861	17.8058	9.46048	13.1575	10.2607	11.1665	11.2781
233.583	7.26293	4.26015	8.16693	5.82259	4.26714	6.31887	3.46407	12.9543	14.432	7.39385	3.69584	2.30256	6.63238	8.65048	7.35335	11.864	14.1772	12.1862	12.5405	12.5405	12.5704	13.7302	14.8393	18.264	17.8678	9.61372	13.2389	10.4102	11.398	11.4635
234.181	7.44309	4.40569	8.00975	5.66771	4.20814	6.20733	3.30784	12.9214	14.3757	7.32863	3.62118	2.21352	6.51778	8.61142	7.2274	11.8019	14.0784	12.1004	12.4472	12.4472	12.4769	13.6472	14.6893	18.0571	17.6617	9.41412	12.996	10.1854	11.1418	11.2136
234.779	7.26003	4.2162	7.96865	5.64078	4.16392	6.12124	3.30398	12.7374	14.2261	7.26145	3.58731	2.19334	6.49171	8.54964	7.17892	11.689	13.9391	11.9929	12.3469	12.3469	12.3996	13.6479	14.7373	18.0685	17.6833	9.49758	13.0598	10.2644	11.2003	11.2759
235.377	7.49915	4.46872	7.80463	5.52846	4.09652	6.02031	3.14923	12.6168	14.0511	7.27014	3.62306	2.19932	6.40551	8.4761	7.04928	11.5461	13.7317	11.7965	12.1516	12.1516	12.1816	13.5027	14.4798	17.781	17.321	9.22199	12.749	9.9898	10.8241	10.9335
235.975	7.37484	4.40168	7.77037	5.52251	4.06651	5.96873	3.16719	12.5247	13.9262	7.22662	3.59778	2.20503	6.37482	8.42237	7.07308	11.4501	13.6189	11.7027	12.0709	12.0709	12.105	13.3936	14.4012	17.6928	17.1808	9.17691	12.7089	9.96825	10.7953	10.9243
236.573	7.27951	4.3401	7.75375	5.51516	4.06798	5.95851	3.19334	12.5389	13.8993	7.19621	3.57063	2.21471	6.32681	8.36568	7.0376	11.3665	13.5302	11.642	12.0182	12.0182	12.033	13.2978	14.2949	17.5523	17.0157	9.11147	12.6098	9.92263	10.7398	10.8617
237.172	6.9902	4.10907	7.7896	5.56733	4.09677	5.96875	3.29157	12.4684	13.8218	7.13296	3.56207	2.2465	6.32117	8.34976	7.07371	11.2821	13.4465	11.5951	12.0032	12.0032	11.9966	13.2626	14.2942	17.5222	16.9674	9.19114	12.696	9.99865	10.8945	10.9611
237.77	6.85339	4.02517	7.82186	5.63365	4.13565	6.01095	3.36241	12.3624	13.6972	7.08613	3.57545	2.29034	6.29079	8.33114	7.04351	11.2115	13.3489	11.4896	11.9747	11.9747	11.9291	13.1926	14.24	17.4147	16.8452	9.16848	12.6573	9.98309	10.8883	10.9102
238.367	6.76871	3.99326	7.79331	5.67072	4.15917	6.01035	3.38613	12.2385	13.5442	7.0234	3.57688	2.31797	6.25293	8.28265	7.01246	11.1225	13.2305	11.3825	11.9193	11.9193	11.8417	13.1341	14.1787	17.3385	16.7178	9.15688	12.6438	9.95307	10.8973	10.869
238.965	6.83607	4.10656	7.71593	5.66597	4.17482	5.98133	3.36506	12.1538	13.4233	6.93814	3.50984	2.27992	6.1742	8.19776	6.94447	11.0516	13.1332	11.283	11.8677	11.8677	11.7546	13.0253	14.0604	17.2087	16.5102	9.04288	12.5102	9.82777	10.7693	10.7167
239.563	6.89403	4.19631	7.65384	5.66064	4.18768	5.95378	3.36789	12.0774	13.3195	6.87092	3.46674	2.26923	6.10037	8.12207	6.89144	10.9413	13.0285	11.1994	11.8073	11.8073	11.6356	12.9474	13.9814	17.1144	16.3519	8.97043	12.4263	9.75812	10.7339	10.6069
240.161	6.82492	4.19577	7.63341	5.71296	4.21456	5.95243	3.4253	12.0429	13.252	6.82541	3.46309	2.31251	6.08172	8.10911	6.91299	10.8368	12.9483	11.1153	11.7768	11.7768	11.547	12.8955	13.9579	17.0606	16.255	8.96155	12.394	9.76637	10.7708	10.6013
240.759	6.7931	4.20771	7.62885	5.78421	4.23917	5.96513	3.48439	12.01	13.1774	6.79153	3.46862	2.35772	6.05986	8.09135	6.9148	10.7532	12.8957	11.0572	11.7699	11.7699	11.4908	12.867	13.9305	16.9859	16.1538	8.9625	12.3606	9.8073	10.8426	10.5833
241.357	6.79927	4.25453	7.58893	5.83753	4.26385	5.96225	3.51382	11.9897	13.1108	6.762	3.46475	2.4067	6.03031	8.05954	6.91465	10.6906	12.8464	10.9944	11.7709	11.7709	11.4202	12.8502	13.91	16.9157	16.0353	8.96453	12.3335	9.81202	10.8919	10.5502
241.955	6.86372	4.34869	7.56752	5.89414	4.29774	5.96847	3.55391	11.9423	13.0452	6.70138	3.43471	2.42694	5.98599	8.02145	6.8978	10.6364	12.7841	10.9544	11.7737	11.7737	11.365	12.8184	13.866	16.8254	15.8897	8.94677	12.2913	9.7982	10.9356	10.5012
242.553	6.903	4.43201	7.53071	5.94436	4.33217	5.97504	3.59124	11.8996	12.9841	6.67183	3.42973	2.46748	5.94257	8.00191	6.90152	10.5799	12.73	10.9162	11.7731	11.7731	11.2887	12.8051	13.8469	16.7742	15.7873	8.94487	12.2775	9.78478	10.9776	10.4681
243.15	6.88312	4.46222	7.52958	6.02941	4.37692	6.00082	3.66241	11.8737	12.9347	6.62633	3.42112	2.50974	5.91672	8.00083	6.93408	10.5167	12.6777	10.8884	11.7945	11.7945	11.2628	12.8343	13.8615	16.7488	15.7073	8.99386	12.3125	9.85748	11.096	10.496
243.748	6.8834	4.5164	7.51723	6.12269	4.42287	6.02604	3.72936	11.8594	12.8739	6.57941	3.40371	2.55955	5.88572	8.00227	6.96933	10.4777	12.6675	10.8725	11.835	11.835	11.2256	12.8684	13.8771	16.7137	15.6482	9.03022	12.3334	9.91828	11.196	10.4973
244.346	6.89347	4.58286	7.52491	6.24188	4.48007	6.06446	3.82047	11.8297	12.8251	6.5226	3.40272	2.61928	5.87364	7.99856	6.99822	10.4085	12.6256	10.826	11.8511	11.8511	11.1742	12.924	13.9063	16.6844	15.604	9.09526	12.3819	10.001	11.3297	10.5285
244.943	6.98845	4.72505	7.52309	6.36176	4.54836	6.10608	3.90779	11.8147	12.7792	6.4681	3.38495	2.65859	5.84631	7.98756	7.01696	10.3642	12.6084	10.7968	11.8759	11.8759	11.1184	12.9388	13.9016	16.6235	15.5243	9.10906	12.3723	10.0332	11.4015	10.5009
245.541	7.05655	4.83408	7.50854	6.45715	4.58899	6.13531	3.96806	11.7962	12.7387	6.42516	3.37373	2.68709	5.82278	7.98546	7.03984	10.3019	12.5662	10.7547	11.8888	11.8888	11.0719	12.9801	13.9134	16.588	15.4511	9.14659	12.3932	10.0959	11.4993	10.5125
246.139	7.17919	4.97445	7.50373	6.54884	4.64669	6.16713	4.0337	11.7972	12.6943	6.38144	3.36478	2.71524	5.79376	7.98001	7.05136	10.2513	12.5355	10.7219	11.9157	11.9157	11.0251	13.0197	13.9248	16.5509	15.3743	9.17666	12.4127	10.157	11.5894	10.5133
246.736	7.30944	5.11276	7.50061	6.64594	4.69334	6.19978	4.10433	11.8079	12.6747	6.34743	3.36818	2.76904	5.78119	7.97333	7.0701	10.196	12.4968	10.6962	11.9422	11.9422	10.9857	13.0725	13.9551	16.5335	15.325	9.23625	12.4761	10.2507	11.7138	10.5527
247.334	7.49115	5.28802	7.4951	6.71941	4.73735	6.21429	4.16887	11.8075	12.6422	6.31066	3.3699	2.81413	5.76076	7.96016	7.08046	10.1419	12.46	10.6582	11.9605	11.9605	10.9417	13.12	13.9685	16.5058	15.2716	9.27589	12.514	10.3124	11.801	10.5665
247.931	7.67225	5.47249	7.477	6.78133	4.76683	6.22711	4.21765	11.8097	12.6069	6.28788	3.35772	2.86025	5.75164	7.95018	7.1051	10.0934	12.4323	10.6387	11.977	11.977	10.9027	13.1453	13.9705	16.463	15.1915	9.28759	12.5156	10.3584	11.8591	10.5551
248.529	7.80532	5.62099	7.45106	6.83314	4.79595	6.22648	4.2598	11.7794	12.5386	6.25111	3.3399	2.8861	5.72113	7.93288	7.10372	10.0332	12.3785	10.5906	11.9689	11.9689	10.8396	13.1731	13.9541	16.396	15.0971	9.28641	12.4876	10.3591	11.8879	10.5131
249.126	7.87939	5.72792	7.44487	6.90328	4.8314	6.25328	4.3187	11.7572	12.4753	6.21483	3.32485	2.91403	5.69992	7.91571	7.10476	9.9858	12.3338	10.5584	11.9607	11.9607	10.7867	13.186	13.9374	16.3401	15.0069	9.30489	12.4668	10.3844	11.9292	10.4858
249.724	8.16561	5.9801	7.44311	6.97842	4.87166	6.26993	4.37826	11.7238	12.4114	6.16774	3.3158	2.93046	5.67679	7.91319	7.11126	9.95457	12.3006	10.5398	11.9712	11.9712	10.7587	13.2024	13.922	16.289	14.9243	9.33733	12.4783	10.42	11.9838	10.4809
250.321	8.50572	6.27677	7.42967	7.031	4.90204	6.28033	4.42221	11.6981	12.3474	6.13232	3.30488	2.94738	5.6648	7.90909	7.12605	9.92418	12.282	10.5246	11.9784	11.9784	10.7386	13.2004	13.8903	16.2264	14.8221	9.35361	12.4575	10.445	12.0235	10.4655
250.919	8.86259	6.58297	7.42687	7.07553	4.93034	6.29142	4.47042	11.6798	12.2989	6.10248	3.29953	2.96864	5.65136	7.90914	7.14155	9.8911	12.2551	10.5094	11.9927	11.9927	10.7155	13.1937	13.8654	16.1804	14.7499	9.37124	12.4544	10.4641	12.0572	10.4576
251.516	9.01323	6.7464	7.39032	7.08207	4.93791	6.28319	4.48505	11.6515	12.2423	6.06376	3.27238	2.97839	5.61611	7.88594	7.12719	9.83379	12.1992	10.4606	11.9643	11.9643	10.6614	13.1677	13.8076	16.0946	14.6417	9.34577	12.397	10.4364	12.0383	10.3995
252.113	9.25809	6.98118	7.36481	7.09818	4.95459	6.27821	4.50707	11.6195	12.1807	6.03255	3.26396	2.99466	5.58672	7.87722	7.11743	9.78596	12.1493	10.42	11.9451	11.9451	10.6163	13.1556	13.7764	16.0395	14.5619	9.33958	12.3745	10.4329	12.0345	10.3684
252.711	9.3997	7.13006	7.3042	7.08511	4.95292	6.25169	4.49303	11.5834	12.1143	6.00533	3.24409	2.99797	5.55189	7.84972	7.08824	9.73983	12.0931	10.3767	11.9038	11.9038	10.5691	13.1087	13.7131	15.9265	14.4213	9.28684	12.299	10.381	11.9825	10.2828
253.308	9.47557	7.23167	7.26584	7.07888	4.95621	6.22875	4.49581	11.5355	12.0292	5.97349	3.23231	2.99593	5.52485	7.82455	7.07044	9.69565	12.0431	10.3349	11.8732	11.8732	10.5188	13.0762	13.6695	15.8602	14.3145	9.26541	12.2582	10.3589	11.9672	10.2392
253.905	9.50772	7.29582	7.22445	7.06963	4.95101	6.21317	4.5003	11.484	11.9553	5.93823	3.21196	2.99296	5.49476	7.79142	7.05075	9.63642	11.9789	10.2845	11.8313	11.8313	10.4629	13.02	13.6009	15.7712	14.2122	9.22774	12.1942	10.3224	11.9246	10.1751
254.503	9.80659	7.56141	7.20041	7.06027	4.95346	6.19743	4.50907	11.4313	11.8767	5.90693	3.19612	2.98805	5.47069	7.77192	7.03327	9.59125	11.9422	10.2418	11.8006	11.8006	10.4163	12.9675	13.5304	15.7041	14.1359	9.20573	12.1455	10.2932	11.8925	10.1268
255.1	10.0532	7.77623	7.16871	7.04741	4.94841	6.1836	4.5172	11.385	11.8264	5.89015	3.18978	3.00006	5.45915	7.75618	7.01449	9.55401	11.9015	10.2069	11.7675	11.7675	10.3902	12.9151	13.4666	15.6328	14.0621	9.18713	12.0941	10.2594	11.8536	10.0796
255.697	10.5019	8.14027	7.15462	7.04298	4.95552	6.17431	4.52538	11.3504	11.7737	5.86532	3.17616	2.9979	5.44667	7.75464	7.00985	9.53253	11.8715	10.1843	11.7509	11.7509	10.3663	12.8595	13.3998	15.5629	13.9742	9.16579	12.046	10.2221	11.8175	10.0361
256.294	10.8835	8.45978	7.1353	7.04214	4.95973	6.16528	4.53192	11.3114	11.7245	5.85287	3.17117	3.00277	5.44188	7.75094	7.01436	9.50689	11.8374	10.1626	11.734	11.734	10.3462	12.8249	13.3583	15.5102	13.9113	9.15042	12.0074	10.201	11.7919	10.012
256.891	11.2572	8.77101	7.12227	7.03078	4.95988	6.15617	4.52914	11.2787	11.6687	5.8359	3.15918	2.99445	5.42343	7.73993	7.00813	9.47962	11.8011	10.1368	11.711	11.711	10.3182	12.7682	13.2943	15.4388	13.8387	9.11134	11.954	10.1575	11.7464	9.96175
257.488	11.2832	8.80773	7.08481	6.99398	4.94062	6.12602	4.51301	11.2253	11.5958	5.81899	3.14797	2.98765	5.3993	7.71619	6.98719	9.44482	11.7556	10.1011	11.6702	11.6702	10.2884	12.7094	13.2329	15.3733	13.7714	9.07462	11.9078	10.1132	11.7038	9.91374
258.086	11.2134	8.77837	7.03881	6.94153	4.91655	6.09593	4.48841	11.1644	11.5212	5.7874	3.12605	2.96692	5.36647	7.6828	6.95172	9.40173	11.6989	10.0563	11.6252	11.6252	10.2457	12.6281	13.1466	15.286	13.6817	9.01397	11.8307	10.0382	11.6233	9.84323
258.683	11.3471	8.89199	7.01232	6.91237	4.90633	6.07332	4.47798	11.113	11.4601	5.77004	3.11052	2.95225	5.35424	7.66729	6.9355	9.37353	11.6627	10.0213	11.5931	11.5931	10.2176	12.5675	13.0925	15.2333	13.62	8.98317	11.7874	9.99775	11.5745	9.81037
259.28	11.5854	9.09408	6.98487	6.87794	4.89246	6.05537	4.46084	11.0641	11.4095	5.75723	3.09886	2.93571	5.34383	7.65201	6.91612	9.34616	11.6302	9.9862	11.5549	11.5549	10.189	12.4987	13.0239	15.1669	13.5525	8.93584	11.7229	9.9379	11.5096	9.76265
259.877	11.4877	9.01815	6.95926	6.84002	4.87546	6.02905	4.44486	11.0055	11.3531	5.74282	3.08744	2.92148	5.32118	7.62231	6.8868	9.31135	11.5807	9.9453	11.4949	11.4949	10.1564	12.4152	12.949	15.1041	13.4771	8.88541	11.6651	9.88113	11.4466	9.72061
260.474	11.3709	8.92847	6.90179	6.7714	4.84016	5.98513	4.40465	10.919	11.2675	5.71859	3.07286	2.90369	5.28267	7.58107	6.84831	9.26021	11.5111	9.88891	11.4112	11.4112	10.1016	12.3048	12.8424	15.0051	13.3822	8.80881	11.5668	9.7938	11.3415	9.64018
261.071	11.3211	8.89195	6.86264	6.70919	4.80834	5.94622	4.37101	10.854	11.2001	5.69449	3.05898	2.88443	5.25634	7.55054	6.81676	9.22313	11.4526	9.84374	11.3432	11.3432	10.0567	12.2026	12.7531	14.9219	13.2934	8.74456	11.484	9.72147	11.2453	9.57871
261.668	11.4495	8.99198	6.82871	6.65304	4.77458	5.91065	4.33863	10.8059	11.1412	5.67129	3.04521	2.86506	5.23857	7.53502	6.80215	9.19878	11.4206	9.81206	11.3003	11.3003	10.0269	12.1201	12.6812	14.86	13.2386	8.69866	11.4269	9.66899	11.1743	9.52976
262.264	11.6782	9.16387	6.81547	6.61897	4.75621	5.89233	4.32369	10.7641	11.102	5.66676	3.04051	2.84927	5.25767	7.53359	6.79431	9.18186	11.3988	9.78663	11.2693	11.2693	10.0157	12.0468	12.6241	14.8099	13.1867	8.65604	11.3783	9.61493	11.1155	9.49744
262.861	11.8145	9.24944	6.79041	6.57437	4.72914	5.86662	4.29904	10.7116	11.0486	5.65556	3.03009	2.83197	5.27255	7.52096	6.78305	9.15694	11.3651	9.7586	11.2246	11.2246	9.99366	11.9652	12.5499	14.7453	13.1312	8.60737	11.3212	9.54861	11.0469	9.44933
263.458	12.1221	9.46898	6.77201	6.5327	4.7132	5.84886	4.27672	10.6652	11.0081	5.66147	3.0264	2.82568	5.30915	7.51372	6.77644	9.14145	11.3335	9.73198	11.1832	11.1832	9.97386	11.896	12.4882	14.6841	13.0708	8.55567	11.2587	9.47774	10.9718	9.40367
264.055	11.9196	9.29767	6.72677	6.461	4.67227	5.8066	4.23177	10.5967	10.9334	5.63607	3.00808	2.80121	5.25641	7.4715	6.73487	9.10898	11.2776	9.68752	11.1197	11.1197	9.92831	11.8012	12.393	14.592	12.9911	8.48624	11.1745	9.38796	10.8616	9.33373
264.652	11.5416	8.99524	6.67982	6.38572	4.6316	5.75959	4.18775	10.5186	10.8557	5.60823	2.98581	2.76795	5.18848	7.41516	6.67884	9.05263	11.2054	9.61971	11.0406	11.0406	9.87323	11.6893	12.2966	14.4983	12.9085	8.41621	11.0887	9.30478	10.751	9.27418
265.249	11.1704	8.68896	6.62234	6.30379	4.58386	5.70277	4.13384	10.4257	10.7644	5.56539	2.95447	2.71809	5.10043	7.35648	6.61304	8.99464	11.1208	9.54	10.9424	10.9424	9.80554	11.56	12.1765	14.3789	12.8097	8.32445	10.9794	9.19654	10.6104	9.18472
265.845	11.1808	8.67382	6.59183	6.24502	4.55198	5.66899	4.10054	10.3673	10.709	5.54856	2.93436	2.69041	5.09234	7.32833	6.58726	8.95563	11.071	9.49629	10.8796	10.8796	9.7745	11.465	12.0969	14.3069	12.7472	8.26866	10.9112	9.12836	10.5252	9.13376
266.442	11.2594	8.69722	6.56421	6.18441	4.51602	5.63153	4.06576	10.3025	10.6511	5.53957	2.92491	2.67062	5.08861	7.30636	6.56582	8.93002	11.0293	9.45746	10.8218	10.8218	9.74544	11.3793	12.0166	14.243	12.6843	8.20712	10.8393	9.05724	10.4318	9.07691
267.039	11.3073	8.70177	6.53384	6.12033	4.47676	5.59538	4.02509	10.2531	10.6023	5.54106	2.92111	2.65758	5.09065	7.28577	6.54065	8.89943	10.9962	9.42783	10.7687	10.7687	9.72195	11.3009	11.9424	14.1806	12.6299	8.15577	10.7775	8.98602	10.3492	9.03133
267.635	11.1567	8.55451	6.50053	6.05459	4.43385	5.5539	3.98187	10.1861	10.5457	5.52707	2.90984	2.63181	5.05809	7.25652	6.5073	8.86422	10.9463	9.38088	10.6976	10.6976	9.68008	11.2145	11.856	14.1096	12.5724	8.09379	10.7018	8.91001	10.2521	8.9751
268.232	10.8335	8.28928	6.45116	5.97454	4.38685	5.50223	3.9269	10.1072	10.4741	5.50225	2.88466	2.59756	5.00896	7.21525	6.45918	8.8295	10.8878	9.33485	10.6209	10.6209	9.6314	11.1111	11.7609	14.0165	12.4935	8.01625	10.6181	8.81638	10.1462	8.90491
268.829	10.6963	8.15382	6.40723	5.90035	4.34136	5.45444	3.87962	10.0213	10.4	5.47801	2.8643	2.56582	4.96928	7.18182	6.41796	8.79068	10.8266	9.28362	10.5438	10.5438	9.58867	11.0099	11.6575	13.9293	12.414	7.94335	10.5337	8.73727	10.0418	8.8363
269.425	10.7371	8.16441	6.36642	5.83101	4.29878	5.40994	3.83155	9.96501	10.3509	5.47072	2.85595	2.54095	4.97183	7.15932	6.38994	8.76342	10.7827	9.24854	10.4865	10.4865	9.56034	10.9153	11.5721	13.8529	12.3516	7.8809	10.4677	8.66323	9.9457	8.78211
270.022	11.0746	8.39123	6.35449	5.78771	4.27724	5.39108	3.80621	9.93351	10.3207	5.46901	2.85258	2.51784	5.00662	7.15993	6.38652	8.74878	10.7665	9.2319	10.4571	10.4571	9.55648	10.8468	11.5151	13.8041	12.3226	7.83743	10.4228	8.60851	9.87603	8.74587
270.618	11.1002	8.39235	6.32963	5.73228	4.24301	5.35655	3.76933	9.88784	10.2851	5.46262	2.83975	2.49489	5.00199	7.14323	6.36887	8.7304	10.7302	9.20061	10.4138	10.4138	9.53271	10.7662	11.4587	13.7488	12.2875	7.78798	10.3736	8.54561	9.80156	8.70736
271.215	11.0868	8.34197	6.30198	5.67376	4.21402	5.32608	3.7362	9.82367	10.2266	5.44532	2.82046	2.46647	4.97848	7.11838	6.33415	8.70744	10.6853	9.16054	10.3557	10.3557	9.50424	10.6891	11.3886	13.6849	12.2351	7.72748	10.3074	8.47139	9.71162	8.65309
271.811	11.0079	8.24815	6.27384	5.62157	4.18107	5.29285	3.70362	9.77086	10.1841	5.43423	2.80655	2.44676	4.95476	7.0932	6.30677	8.68326	10.6391	9.12102	10.294	10.294	9.47112	10.6233	11.3219	13.6319	12.1938	7.6826	10.255	8.41428	9.62883	8.61012
272.408	11.1756	8.33969	6.27615	5.59529	4.17235	5.2869	3.69442	9.73991	10.1557	5.4308	2.80364	2.42667	4.99687	7.10026	6.31511	8.67832	10.6242	9.11059	10.2649	10.2649	9.46823	10.5863	11.2876	13.6242	12.1826	7.66429	10.2345	8.38998	9.58856	8.59415
273.004	11.2745	8.38517	6.26102	5.55194	4.14175	5.25999	3.66623	9.71502	10.1391	5.42664	2.79552	2.40586	5.02027	7.09926	6.32138	8.66716	10.6058	9.09723	10.2364	10.2364	9.45568	10.5314	11.2405	13.5841	12.1556	7.62485	10.199	8.34512	9.53097	8.56168
273.6	11.3629	8.44019	6.23632	5.50634	4.11299	5.23476	3.63214	9.66707	10.0977	5.42696	2.79106	2.38794	5.02885	7.08976	6.30472	8.65188	10.5803	9.07248	10.1991	10.1991	9.43986	10.4712	11.1929	13.5426	12.1178	7.57476	10.1495	8.28994	9.46702	8.52109
274.197	11.1414	8.25238	6.19225	5.4433	4.06717	5.18986	3.58841	9.5965	10.0345	5.40977	2.7727	2.36434	4.97199	7.04104	6.25279	8.60757	10.5215	9.01852	10.1279	10.1279	9.39143	10.3749	11.0916	13.4456	12.0363	7.49785	10.0629	8.20256	9.36576	8.45095
274.793	11.1369	8.23485	6.16924	5.39932	4.04596	5.16327	3.56075	9.53903	9.98427	5.4027	2.76509	2.34329	4.95955	7.02361	6.22405	8.57119	10.4776	8.97347	10.0705	10.0705	9.35755	10.3142	11.0318	13.3972	11.989	7.45041	10.0098	8.14035	9.29739	8.40869
275.389	11.1296	8.19134	6.15743	5.36263	4.02537	5.14286	3.54296	9.49639	9.94742	5.39921	2.75894	2.32808	4.97335	7.02892	6.23376	8.55236	10.4438	8.94462	10.0315	10.0315	9.34013	10.2716	10.9849	13.3673	11.9688	7.42587	9.9859	8.1073	9.25492	8.39454
275.986	11.2151	8.2376	6.13137	5.32607	4.00804	5.11812	3.51609	9.46217	9.91209	5.3931	2.75312	2.3111	4.98214	7.02647	6.22409	8.53575	10.4188	8.92119	9.99998	9.99998	9.32079	10.2246	10.9405	13.3272	11.9372	7.38517	9.94209	8.05592	9.18879	8.35289
276.582	11.0303	8.08483	6.09734	5.28104	3.97329	5.0887	3.48538	9.41854	9.86433	5.3688	2.73805	2.28913	4.94422	6.9913	6.19048	8.50692	10.3772	8.88645	9.95142	9.95142	9.29245	10.1595	10.8738	13.2631	11.8858	7.34505	9.89265	8.01088	9.12451	8.31451
277.178	11.0117	8.06457	6.0647	5.23919	3.94618	5.05849	3.45331	9.37536	9.82093	5.35323	2.72175	2.26608	4.92422	6.96959	6.16374	8.47732	10.3445	8.85511	9.90756	9.90756	9.26632	10.1092	10.8198	13.2051	11.8391	7.30465	9.84329	7.96068	9.06395	8.26607
277.774	11.0138	8.05567	6.05071	5.20759	3.92495	5.0415	3.43462	9.34175	9.79363	5.35083	2.71536	2.25453	4.92473	6.96262	6.15945	8.45691	10.3158	8.83442	9.87398	9.87398	9.25094	10.0698	10.7815	13.1655	11.8112	7.27844	9.8195	7.92997	9.02802	8.24625
278.37	11.1681	8.15652	6.04426	5.18971	3.9193	5.03406	3.42484	9.30912	9.76537	5.36181	2.7172	2.25441	4.95349	6.97763	6.16908	8.45022	10.2956	8.81463	9.85039	9.85039	9.23183	10.0533	10.7615	13.1579	11.8051	7.25398	9.80691	7.90642	8.9999	8.23291
278.967	11.1901	8.17103	6.0367	5.17599	3.915	5.02533	3.4171	9.28266	9.74227	5.36339	2.7172	2.24895	4.95903	6.97567	6.1617	8.43274	10.2649	8.78954	9.82068	9.82068	9.2066	10.0199	10.7274	13.1337	11.7805	7.22612	9.77724	7.87377	8.96153	8.21137
279.563	11.2322	8.19844	6.03216	5.16901	3.9143	5.01932	3.41212	9.25744	9.71598	5.35954	2.71518	2.24023	4.96416	6.97034	6.15924	8.41598	10.2394	8.76626	9.80069	9.80069	9.18716	10.002	10.7045	13.1219	11.7609	7.21092	9.76407	7.8637	8.94538	8.20048
280.159	11.0518	8.08144	6.00162	5.14387	3.89386	4.98934	3.39447	9.22621	9.68343	5.33639	2.69677	2.22284	4.90698	6.92234	6.12477	8.37827	10.196	8.7375	9.76763	9.76763	9.15581	9.9434	10.6469	13.0546	11.6955	7.17052	9.711	7.82537	8.90053	8.14984
280.755	11.0603	8.10515	5.98119	5.13343	3.88458	4.97658	3.38456	9.19882	9.6581	5.32881	2.68718	2.21255	4.88479	6.90475	6.11072	8.35358	10.1627	8.71255	9.74297	9.74297	9.12503	9.91786	10.6134	13.0213	11.6603	7.14879	9.6874	7.80898	8.8811	8.12105
281.351	11.0249	8.11483	5.9634	5.13327	3.88155	4.96519	3.38298	9.1762	9.63954	5.31735	2.6785	2.20929	4.85979	6.88667	6.09999	8.3264	10.1343	8.68901	9.72242	9.72242	9.09646	9.89952	10.5894	12.9887	11.6314	7.13445	9.66884	7.79217	8.87411	8.09824
281.947	11.2626	8.30393	5.97509	5.1605	3.90051	4.98166	3.3976	9.16977	9.63448	5.33829	2.68844	2.21943	4.89963	6.92226	6.13158	8.3239	10.1333	8.68333	9.73265	9.73265	9.09608	9.93182	10.6099	13.024	11.655	7.15403	9.69141	7.81371	8.91001	8.11484
282.543	11.3693	8.41497	5.98909	5.18698	3.91711	4.99603	3.41769	9.16786	9.62983	5.35708	2.69824	2.23964	4.92162	6.94697	6.15636	8.31491	10.1319	8.68071	9.7469	9.7469	9.09755	9.95086	10.6305	13.0444	11.6635	7.1607	9.71526	7.83255	8.94478	8.12576
283.139	11.6028	8.60013	6.01959	5.23054	3.9461	5.02769	3.44968	9.18152	9.64292	5.3884	2.70968	2.25849	4.97373	7.00553	6.20832	8.32168	10.1375	8.69105	9.77392	9.77392	9.10813	10.0054	10.6824	13.1012	11.7128	7.1933	9.76973	7.88184	9.00385	8.16515
283.735	11.694	8.70324	6.03726	5.26044	3.96809	5.04592	3.47294	9.18414	9.63872	5.40661	2.71952	2.27826	5.0015	7.03181	6.23346	8.31461	10.135	8.69532	9.7914	9.7914	9.10547	10.0294	10.7003	13.1257	11.7278	7.2033	9.80483	7.90631	9.04308	8.18464
284.33	11.8763	8.85645	6.0775	5.31821	4.0064	5.08867	3.51332	9.21624	9.66533	5.44583	2.7465	2.30735	5.0502	7.08555	6.28919	8.32201	10.1449	8.70532	9.8223	9.8223	9.11569	10.0985	10.7568	13.1978	11.7848	7.24995	9.86908	7.96407	9.114	8.23324
284.926	12.0131	8.98863	6.11899	5.3684	4.04282	5.12822	3.55471	9.24139	9.68613	5.48484	2.77281	2.3375	5.09362	7.12679	6.33355	8.32668	10.1618	8.71804	9.85381	9.85381	9.13217	10.146	10.8058	13.2621	11.8269	7.28571	9.92641	8.01196	9.17807	8.27259
285.522	12.0871	9.086	6.13184	5.40376	4.06944	5.15053	3.58262	9.24028	9.67942	5.48407	2.7756	2.34805	5.09938	7.13483	6.34854	8.31542	10.1506	8.70673	9.85845	9.85845	9.12414	10.161	10.8189	13.2739	11.8264	7.29384	9.93864	8.02861	9.2052	8.27796
286.118	12.1861	9.2022	6.17063	5.4624	4.11032	5.18619	3.6281	9.26971	9.70405	5.50528	2.78775	2.37076	5.13055	7.17176	6.38868	8.31236	10.1575	8.71407	9.887	9.887	9.1347	10.2025	10.8618	13.3273	11.8601	7.3261	9.98585	8.08176	9.2717	8.31318
286.714	12.1577	9.2331	6.13545	5.46803	4.11116	5.16816	3.62657	9.24302	9.66103	5.47543	2.7723	2.37039	5.08449	7.13254	6.35563	8.27818	10.1221	8.68417	9.87233	9.87233	9.09789	10.1815	10.8219	13.2754	11.7985	7.293	9.95131	8.06304	9.26448	8.27023
287.309	12.4379	9.49647	6.20658	5.57637	4.18162	5.24013	3.7054	9.32148	9.73286	5.53627	2.80212	2.4122	5.15671	7.22145	6.44567	8.29523	10.1578	8.71691	9.94154	9.94154	9.12568	10.2951	10.9302	13.3931	11.8916	7.37571	10.0655	8.16735	9.40065	8.34915
287.905	12.5119	9.63788	6.19999	5.62306	4.2135	5.25885	3.73827	9.32184	9.71864	5.52542	2.79565	2.43066	5.13234	7.20665	6.44204	8.27808	10.1503	8.71233	9.97202	9.97202	9.10793	10.3294	10.9424	13.3926	11.8698	7.38176	10.0913	8.18951	9.45693	8.3475
288.501	12.759	9.93092	6.26898	5.74679	4.29608	5.33476	3.82953	9.3971	9.78628	5.56892	2.82029	2.47773	5.18531	7.27152	6.51809	8.29293	10.1835	8.74385	10.056	10.056	9.13437	10.4532	11.0449	13.5096	11.9413	7.46413	10.2066	8.30315	9.61505	8.42877
289.097	12.9522	10.2207	6.31156	5.86437	4.37452	5.39859	3.91267	9.46101	9.8347	5.59748	2.84454	2.53241	5.20666	7.30631	6.55997	8.29975	10.2115	8.77134	10.1335	10.1335	9.14803	10.5662	11.1289	13.5919	11.982	7.52102	10.2994	8.40596	9.76863	8.48657
289.692	13.0925	10.4731	6.34904	5.99322	4.4542	5.45829	4.00762	9.52853	9.88099	5.61395	2.86275	2.58225	5.22335	7.33364	6.61113	8.30411	10.2406	8.81037	10.2225	10.2225	9.1673	10.6836	11.2187	13.6783	12.0247	7.5952	10.4079	8.52968	9.95195	8.55673
290.288	13.3176	10.8037	6.39446	6.15788	4.5588	5.54446	4.11826	9.61622	9.9401	5.63393	2.88425	2.64599	5.24689	7.37864	6.67179	8.31818	10.2851	8.85736	10.3333	10.3333	9.19584	10.8314	11.3317	13.7913	12.0877	7.68715	10.5441	8.67329	10.1732	8.63938
290.883	13.3407	10.9848	6.38631	6.27337	4.62238	5.57622	4.20471	9.64482	9.93773	5.59747	2.8716	2.67846	5.20748	7.35314	6.67871	8.29947	10.2917	8.8746	10.415	10.415	9.19617	10.9314	11.3881	13.8297	12.0836	7.74487	10.6385	8.78722	10.354	8.68499
291.479	13.6488	11.4133	6.45577	6.47997	4.75109	5.68629	4.34633	9.76064	10.0253	5.63188	2.90095	2.75582	5.2418	7.4177	6.76066	8.31308	10.338	8.92186	10.5493	10.5493	9.2303	11.1289	11.5352	13.9695	12.1726	7.85918	10.8066	8.9667	10.616	8.79216
292.074	13.9906	11.8829	6.54687	6.70582	4.89646	5.80954	4.51144	9.89943	10.1316	5.69008	2.94315	2.8448	5.30001	7.49956	6.87451	8.33786	10.4037	8.99013	10.6989	10.6989	9.28036	11.3687	11.7226	14.1497	12.2961	8.00532	11.0196	9.18557	10.9224	8.93316
292.67	14.4137	12.4077	6.6506	6.95037	5.05392	5.94858	4.68109	10.0553	10.2528	5.75362	2.98928	2.93566	5.36617	7.59946	6.99659	8.37446	10.4814	9.06202	10.8578	10.8578	9.34164	11.6289	11.9264	14.3497	12.4239	8.15159	11.2388	9.41682	11.2415	9.07943
293.265	14.6977	12.8216	6.71774	7.1585	5.18362	6.05065	4.83523	10.1744	10.3289	5.79351	3.01903	3.00974	5.40212	7.65502	7.07946	8.39758	10.5385	9.11369	10.9859	10.9859	9.37682	11.8508	12.0869	14.5036	12.5144	8.27434	11.4326	9.62637	11.5287	9.19601
293.861	14.7847	13.0638	6.72482	7.30087	5.26386	6.09852	4.94011	10.2353	10.347	5.77684	3.02209	3.05566	5.3755	7.65146	7.09823	8.38475	10.5464	9.12868	11.0766	11.0766	9.37693	11.9981	12.1775	14.5703	12.5344	8.33916	11.5488	9.77707	11.7406	9.25844
294.456	14.9364	13.3504	6.75494	7.45823	5.35558	6.15894	5.05834	10.3158	10.3867	5.78916	3.04422	3.11983	5.38334	7.67679	7.14599	8.39049	10.5679	9.15946	11.1832	11.1832	9.39248	12.1567	12.2835	14.6609	12.5784	8.42793	11.6878	9.94633	11.9712	9.33608
295.052	15.0107	13.552	6.75051	7.56725	5.42028	6.18801	5.13459	10.3677	10.3953	5.77054	3.04724	3.1602	5.35556	7.66856	7.15338	8.36944	10.5619	9.17187	11.257	11.257	9.38065	12.2699	12.3567	14.7063	12.58	8.47966	11.7761	10.0716	12.1458	9.3749
295.647	15.1563	13.8018	6.77761	7.70049	5.50515	6.24134	5.23833	10.4364	10.4243	5.77423	3.0554	3.20269	5.35365	7.68571	7.18814	8.36806	10.5821	9.19452	11.3344	11.3344	9.38526	12.4004	12.4584	14.7725	12.6042	8.54453	11.887	10.222	12.3297	9.43169
296.242	15.0645	13.828	6.73142	7.74714	5.53493	6.23291	5.27578	10.4348	10.3789	5.73776	3.04097	3.2156	5.28482	7.62612	7.15054	8.32551	10.55	9.17439	11.3524	11.3524	9.35012	12.4499	12.477	14.7523	12.5595	8.5496	11.9135	10.2951	12.4202	9.42745
296.838	15.0021	13.8653	6.69908	7.79787	5.56777	6.23034	5.32528	10.4296	10.3426	5.70719	3.02896	3.23085	5.23471	7.57774	7.12227	8.29161	10.5225	9.15403	11.3741	11.3741	9.32669	12.5015	12.4977	14.7401	12.5165	8.55997	11.9421	10.3731	12.5119	9.43231
297.433	14.8712	13.8382	6.64423	7.80529	5.57151	6.2029	5.34253	10.4041	10.2785	5.66711	3.01747	3.241	5.15897	7.50067	7.05968	8.24469	10.4754	9.12509	11.3778	11.3778	9.28719	12.5072	12.4747	14.691	12.4433	8.54132	11.9347	10.414	12.5638	9.40276
298.028	14.6988	13.7514	6.61487	7.82943	5.58834	6.18766	5.37871	10.4003	10.2478	5.61806	2.99395	3.2404	5.0795	7.42775	7.00225	8.19552	10.4327	9.09252	11.3722	11.3722	9.24368	12.4992	12.4503	14.6417	12.3699	8.52463	11.9347	10.4523	12.5997	9.3822
298.623	14.8436	13.9749	6.64757	7.92412	5.66047	6.2334	5.4643	10.4523	10.2636	5.63231	3.00603	3.26959	5.08116	7.44516	7.02487	8.18664	10.4418	9.10498	11.4202	11.4202	9.2512	12.5722	12.5112	14.6929	12.3877	8.57233	12.0175	10.5608	12.7261	9.4252
299.218	14.9201	14.1188	6.65466	7.98933	5.71069	6.25345	5.52234	10.4855	10.2643	5.62703	3.00313	3.2857	5.06287	7.44371	7.02955	8.17298	10.4356	9.103	11.4469	11.4469	9.24722	12.6189	12.5442	14.7177	12.378	8.60072	12.0661	10.635	12.8085	9.4421
299.814	15.4501	14.7011	6.74712	8.1509	5.82647	6.35923	5.64338	10.5995	10.3467	5.71583	3.05613	3.35964	5.17342	7.56791	7.15316	8.22085	10.5031	9.16457	11.5561	11.5561	9.30933	12.8013	12.7202	14.9055	12.5086	8.72374	12.2401	10.8186	13.0349	9.55639
300.409	15.8478	15.1564	6.84013	8.30914	5.94097	6.46002	5.76515	10.7343	10.4503	5.7965	3.10037	3.42851	5.25606	7.67302	7.26499	8.26814	10.5672	9.22637	11.6588	11.6588	9.36945	12.9664	12.879	15.0826	12.6347	8.83015	12.4039	10.9996	13.2376	9.67088
301.004	16.4264	15.7845	6.98201	8.52298	6.09673	6.60781	5.9285	10.8986	10.5968	5.92092	3.16776	3.51655	5.39547	7.83582	7.42455	8.33725	10.6667	9.31597	11.8018	11.8018	9.46042	13.1844	13.0961	15.3319	12.8233	8.97976	12.6165	11.2328	13.4973	9.83398
301.599	16.7549	16.1692	7.0784	8.67056	6.21577	6.70769	6.04564	11.0153	10.6843	5.99678	3.20712	3.57241	5.46915	7.92527	7.5127	8.37486	10.7208	9.37766	11.8949	11.8949	9.5144	13.3119	13.2233	15.472	12.9232	9.06206	12.747	11.3809	13.6595	9.9279
302.194	16.8577	16.3314	7.07798	8.7043	6.2486	6.72263	6.07318	11.0357	10.6812	6.01815	3.21357	3.59478	5.46684	7.92864	7.51154	8.36528	10.713	9.37421	11.9146	11.9146	9.50684	13.3492	13.2566	15.498	12.921	9.07228	12.7754	11.4322	13.7203	9.93744
302.789	16.6936	16.2368	7.01536	8.64862	6.22282	6.67276	6.04368	10.9789	10.6035	5.97904	3.19185	3.58178	5.40337	7.8557	7.44281	8.31383	10.6468	9.32661	11.8685	11.8685	9.45165	13.2925	13.1986	15.4221	12.836	9.02752	12.7265	11.3951	13.6894	9.8915
303.384	16.738	16.3545	7.0016	8.66615	6.24636	6.67758	6.0682	10.9776	10.5882	5.98688	3.19444	3.59637	5.38893	7.85058	7.43652	8.29927	10.6317	9.31627	11.8777	11.8777	9.43634	13.3009	13.1976	15.4292	12.8171	9.0233	12.7376	11.4217	13.7268	9.88938
303.979	16.5729	16.249	6.95612	8.62708	6.23511	6.64327	6.0592	10.9119	10.5107	5.94352	3.16717	3.57393	5.32622	7.78393	7.37815	8.25153	10.581	9.27688	11.8377	11.8377	9.38751	13.2358	13.1319	15.3655	12.7348	8.98767	12.686	11.3894	13.6919	9.84701
304.574	16.5526	16.288	6.93117	8.6223	6.23954	6.6332	6.06336	10.8895	10.4689	5.93127	3.158	3.57479	5.29439	7.75548	7.3565	8.2224	10.5526	9.25549	11.8224	11.8224	9.3598	13.2196	13.1056	15.349	12.6954	8.96987	12.6759	11.399	13.6948	9.82576
305.169	16.3483	16.1389	6.85262	8.54493	6.19214	6.57005	6.02036	10.8005	10.3678	5.87512	3.11847	3.54599	5.21056	7.66174	7.27167	8.15288	10.4696	9.18318	11.7457	11.7457	9.28051	13.1343	13.0161	15.2419	12.5882	8.90629	12.5948	11.3421	13.6171	9.74886
305.764	16.3905	16.2448	6.84134	8.54968	6.2015	6.56901	6.03667	10.7965	10.3502	5.88068	3.12257	3.55609	5.19628	7.65137	7.26654	8.13189	10.4473	9.16852	11.7438	11.7438	9.2641	13.1277	13.0093	15.2302	12.5689	8.90066	12.6068	11.3645	13.6356	9.73227
306.358	16.4143	16.3274	6.8464	8.56825	6.22357	6.58172	6.07342	10.7911	10.3315	5.88464	3.12362	3.56692	5.18273	7.64654	7.26273	8.11146	10.4276	9.15629	11.7483	11.7483	9.24988	13.1187	13.0095	15.2261	12.5592	8.91098	12.6244	11.395	13.6758	9.73178
306.953	16.6422	16.6167	6.90013	8.65325	6.28579	6.63605	6.14451	10.849	10.3661	5.93732	3.1611	3.60869	5.22608	7.69439	7.31223	8.12461	10.4485	9.18059	11.7951	11.7951	9.27619	13.1764	13.0702	15.304	12.607	8.96831	12.6988	11.4795	13.78	9.78694
307.548	16.8333	16.8638	6.94391	8.73157	6.34624	6.68455	6.20883	10.8987	10.3929	5.97131	3.17646	3.6378	5.258	7.73682	7.35453	8.13898	10.4677	9.20088	11.8365	11.8365	9.29508	13.2249	13.1154	15.369	12.6447	9.01025	12.7565	11.547	13.8625	9.828
308.143	17.1155	17.2026	6.98688	8.81168	6.41208	6.7356	6.26317	10.9692	10.4414	6.02216	3.19543	3.67099	5.29991	7.7829	7.40417	8.15402	10.4874	9.22282	11.876	11.876	9.31381	13.2897	13.1733	15.4444	12.6834	9.0434	12.8129	11.6111	13.9383	9.85906
308.738	17.4257	17.5689	7.07579	8.93397	6.51948	6.82884	6.35999	11.073	10.526	6.08643	3.21495	3.70905	5.35505	7.8593	7.48255	8.2209	10.572	9.30519	11.9914	11.9914	9.39021	13.377	13.257	15.5611	12.7643	9.10559	12.906	11.7096	14.0522	9.91783
309.332	17.6608	17.8581	7.13564	9.02511	6.60012	6.89476	6.43242	11.148	10.5786	6.14104	3.23792	3.74735	5.39182	7.90457	7.53149	8.25239	10.6098	9.34451	12.0512	12.0512	9.42664	13.4441	13.3127	15.6391	12.8107	9.14982	12.9712	11.7807	14.1281	9.95257
309.927	17.791	18.0432	7.17499	9.08483	6.65721	6.93751	6.48745	11.1877	10.6052	6.17793	3.25274	3.77409	5.41685	7.93588	7.5624	8.26481	10.6274	9.36217	12.0871	12.0871	9.44083	13.4791	13.3441	15.6794	12.8346	9.17864	13.0133	11.8237	14.1781	9.97761
310.522	17.696	18.0013	7.11879	9.0336	6.62271	6.89031	6.45545	11.1322	10.5364	6.14758	3.23634	3.76481	5.36846	7.88197	7.51141	8.19947	10.5466	9.29499	12.0187	12.0187	9.37461	13.4317	13.2845	15.6186	12.7667	9.1431	12.9657	11.7879	14.1395	9.93349
311.116	17.8083	18.1788	7.14565	9.07785	6.66109	6.922	6.4938	11.1509	10.5468	6.17018	3.24511	3.7846	5.38217	7.89747	7.52585	8.19709	10.5566	9.30686	12.0491	12.0491	9.38236	13.4587	13.3063	15.6501	12.7758	9.16297	12.9933	11.8208	14.1905	9.95144
311.711	17.7959	18.221	7.12002	9.05752	6.64761	6.90147	6.4854	11.1246	10.5025	6.15428	3.23177	3.77347	5.34965	7.86577	7.49372	8.16441	10.5128	9.2758	12.0182	12.0182	9.34511	13.4315	13.2681	15.6194	12.7311	9.14348	12.963	11.8047	14.173	9.91654
312.305	17.7812	18.2518	7.10873	9.05212	6.6515	6.89452	6.49159	11.1067	10.4672	6.15143	3.21846	3.77388	5.32862	7.84226	7.47332	8.1341	10.4776	9.2469	11.9843	11.9843	9.30829	13.4109	13.2502	15.5974	12.7012	9.13375	12.9464	11.8004	14.1646	9.89182
312.9	17.7245	18.245	7.07006	9.01369	6.63261	6.86144	6.47293	11.0624	10.4053	6.13284	3.19821	3.7599	5.28541	7.79912	7.43675	8.08714	10.4192	9.1958	11.9268	11.9268	9.25511	13.3627	13.1992	15.5449	12.6443	9.10459	12.901	11.7696	14.1267	9.85324
313.494	17.9001	18.4888	7.13995	9.11051	6.70799	6.92848	6.55118	11.1335	10.4558	6.18868	3.23184	3.8096	5.33476	7.85602	7.50432	8.11985	10.4673	9.24071	11.9964	11.9964	9.3052	13.4273	13.2678	15.6312	12.7133	9.17219	12.9806	11.8569	14.2297	9.9212
314.089	17.8334	18.4728	7.10927	9.07981	6.69403	6.90051	6.53675	11.1033	10.414	6.17015	3.22698	3.80022	5.30233	7.82345	7.4724	8.08615	10.4227	9.2051	11.9649	11.9649	9.26683	13.3892	13.2249	15.5794	12.6681	9.15379	12.9414	11.8324	14.2028	9.89173
314.683	17.6782	18.3633	7.05871	9.0207	6.65355	6.84976	6.4997	11.0488	10.3481	6.13588	3.20728	3.7893	5.2517	7.76592	7.4191	8.02967	10.3464	9.14432	11.8972	11.8972	9.20488	13.3211	13.1612	15.5088	12.601	9.11917	12.8813	11.7903	14.1463	9.83877
315.278	17.7014	18.4301	7.03674	8.99929	6.64419	6.83238	6.49057	11.0182	10.3058	6.1328	3.19572	3.78623	5.22177	7.73749	7.38147	7.99615	10.306	9.10949	11.8692	11.8692	9.15973	13.2944	13.121	15.4663	12.5496	9.09397	12.8406	11.7598	14.1066	9.78983
315.872	17.6785	18.4616	7.02505	8.99629	6.64331	6.82542	6.4915	10.9921	10.269	6.12301	3.18382	3.78935	5.1981	7.71524	7.36881	7.97155	10.2781	9.0841	11.8423	11.8423	9.13452	13.2738	13.0978	15.4471	12.5229	9.0942	12.8277	11.757	14.0979	9.77098
316.466	17.7703	18.624	7.04125	9.03424	6.672	6.85	6.52416	11.0053	10.2696	6.1405	3.18755	3.80072	5.1995	7.72868	7.38563	7.97269	10.2847	9.09051	11.8592	11.8592	9.13506	13.2982	13.109	15.4607	12.5308	9.11061	12.8445	11.7823	14.1232	9.77628
317.061	17.5504	18.4593	6.97553	8.96096	6.62242	6.78859	6.47753	10.9205	10.1801	6.08422	3.14491	3.76475	5.12989	7.65299	7.32139	7.90763	10.2017	9.02181	11.767	11.767	9.06286	13.216	13.0264	15.3666	12.4466	9.06906	12.7717	11.7279	14.0541	9.71779
317.655	17.5324	18.488	6.95203	8.94109	6.6142	6.7663	6.47045	10.8934	10.1402	6.07601	3.13221	3.76032	5.10384	7.62538	7.29398	7.8731	10.1641	8.99396	11.7412	11.7412	9.02954	13.1881	12.9853	15.3292	12.3972	9.04905	12.7416	11.7035	14.021	9.67908
318.249	17.3375	18.3193	6.88926	8.86887	6.56141	6.70203	6.42502	10.8107	10.0483	6.0328	3.1081	3.74011	5.04558	7.55482	7.22909	7.81229	10.0937	8.93393	11.6729	11.6729	8.96659	13.0998	12.8988	15.2303	12.3077	9.0063	12.6684	11.6435	13.9529	9.61371
318.844	17.1597	18.1756	6.82279	8.79543	6.51002	6.63886	6.37252	10.7369	9.96263	5.99539	3.09076	3.72603	4.98323	7.48773	7.16649	7.76237	10.0308	8.88066	11.6134	11.6134	8.90923	13.0108	12.8058	15.1266	12.2092	8.9518	12.5823	11.5733	13.8644	9.53763
319.438	17.042	18.1212	6.79126	8.7659	6.4881	6.60924	6.35436	10.6915	9.90968	5.97094	3.07507	3.71605	4.9461	7.45042	7.13547	7.73097	9.99677	8.8499	11.584	11.584	8.87902	12.9523	12.7511	15.0655	12.1491	8.93232	12.5274	11.5469	13.822	9.50303
320.032	17.1745	18.2988	6.80928	8.79443	6.51267	6.62544	6.37871	10.7181	9.92132	5.99806	3.08488	3.73646	4.9528	7.46171	7.1495	7.72282	9.98145	8.84185	11.588	11.588	8.8684	12.9676	12.76	15.0824	12.1469	8.95612	12.532	11.5667	13.8402	9.50647
320.626	17.3941	18.5772	6.86543	8.87198	6.57345	6.67959	6.44246	10.7736	9.96323	6.04454	3.10674	3.76987	4.99453	7.5013	7.19588	7.7312	9.99468	8.85628	11.6175	11.6175	8.88606	13.0242	12.8079	15.1454	12.1938	9.02278	12.5879	11.6295	13.9145	9.54976
321.22	17.6856	18.9212	6.92793	8.96115	6.6384	6.74156	6.50902	10.8497	10.0212	6.11238	3.13678	3.81589	5.04632	7.55943	7.25065	7.75198	10.0254	8.88698	11.6642	11.6642	8.91278	13.1029	12.8783	15.2328	12.2599	9.09317	12.6603	11.7005	14.0099	9.5997
321.814	17.7973	19.1151	6.96426	9.01863	6.68048	6.7798	6.5568	10.8908	10.0473	6.14126	3.14383	3.83789	5.07031	7.59721	7.28749	7.76821	10.0513	8.90948	11.7	11.7	8.93469	13.143	12.913	15.2843	12.291	9.14171	12.7098	11.7513	14.0695	9.63047
322.408	17.9397	19.3045	6.9825	9.06292	6.70849	6.8049	6.58931	10.9243	10.0652	6.17474	3.15113	3.85499	5.08808	7.62643	7.31208	7.77676	10.0645	8.91956	11.722	11.722	8.94132	13.1706	12.9397	15.3237	12.3069	9.17168	12.7394	11.7833	14.1073	9.64435
323.003	17.9455	19.35	6.97779	9.06098	6.71196	6.80046	6.5923	10.9175	10.0439	6.17903	3.14391	3.85371	5.07215	7.61304	7.30395	7.7654	10.0414	8.9057	11.706	11.706	8.92346	13.152	12.9156	15.3035	12.2821	9.17674	12.7218	11.7737	14.0939	9.62347
323.597	18.1079	19.5474	6.99907	9.1048	6.75408	6.8284	6.61733	10.9383	10.052	6.21039	3.15265	3.87106	5.07982	7.62367	7.31493	7.76437	10.0386	8.90828	11.719	11.719	8.92076	13.1725	12.9236	15.323	12.2876	9.19708	12.7248	11.7843	14.1078	9.61881
324.191	18.1056	19.5991	6.99632	9.10205	6.75566	6.8229	6.619	10.926	10.0282	6.21049	3.14659	3.87441	5.06067	7.6113	7.30313	7.74421	10.0179	8.89031	11.7061	11.7061	8.90355	13.1612	12.9006	15.3031	12.2628	9.21224	12.7085	11.7837	14.1023	9.60415
324.784	18.1977	19.7426	7.00918	9.13012	6.77623	6.83892	6.63882	10.9382	10.03	6.22965	3.15313	3.89439	5.06255	7.6264	7.30952	7.73993	10.0191	8.88706	11.7228	11.7228	8.89801	13.1825	12.9052	15.3184	12.2641	9.24147	12.723	11.8107	14.1243	9.61014
325.378	18.005	19.5752	6.94722	9.05607	6.71891	6.77989	6.58873	10.8683	9.95038	6.18307	3.12361	3.86656	5.00092	7.56744	7.25519	7.68912	9.95182	8.82763	11.6544	11.6544	8.83829	13.115	12.829	15.2334	12.1896	9.21867	12.6604	11.7653	14.0633	9.56044
325.972	17.8451	19.4362	6.89262	8.99329	6.678	6.72904	6.54432	10.8016	9.8676	6.14456	3.09282	3.84425	4.9433	7.50316	7.19797	7.63965	9.8897	8.77828	11.5986	11.5986	8.78397	13.0465	12.7511	15.151	12.1214	9.18486	12.5872	11.7065	13.9978	9.50368
326.566	17.6263	19.2282	6.82387	8.90806	6.62078	6.6633	6.48661	10.7203	9.77231	6.09723	3.06085	3.81212	4.8766	7.4266	7.13077	7.58181	9.81437	8.71808	11.5226	11.5226	8.71959	12.9504	12.6527	15.0389	12.0264	9.14322	12.4973	11.6286	13.9065	9.42956
327.16	17.628	19.2747	6.82181	8.90774	6.62586	6.66344	6.49511	10.7061	9.75061	6.10743	3.05881	3.82424	4.87569	7.41874	7.11762	7.56596	9.79726	8.70465	11.5164	11.5164	8.70592	12.9375	12.6358	15.0207	12.0087	9.16821	12.4901	11.632	13.9071	9.4202
327.754	17.6692	19.3664	6.81813	8.91119	6.63522	6.66387	6.50625	10.7074	9.7478	6.12353	3.06654	3.838	4.87249	7.41958	7.11534	7.56178	9.79213	8.70042	11.5202	11.5202	8.69871	12.9335	12.6281	15.02	11.994	9.19257	12.4915	11.6443	13.9119	9.41578
328.348	17.7392	19.475	6.82474	8.93651	6.65394	6.67494	6.52847	10.7186	9.74594	6.14442	3.07585	3.85557	4.88285	7.42948	7.12683	7.55836	9.78786	8.70137	11.5292	11.5292	8.69689	12.9417	12.6352	15.0389	12.0002	9.23298	12.5095	11.6682	13.9403	9.43267
328.941	17.7963	19.5674	6.83086	8.95032	6.66633	6.67677	6.54171	10.7337	9.74166	6.15862	3.08185	3.86589	4.879	7.42936	7.13371	7.55013	9.77528	8.6976	11.5268	11.5268	8.68603	12.939	12.6258	15.0466	11.9898	9.25773	12.5097	11.6755	13.944	9.42578
329.535	17.9509	19.7422	6.8639	8.9995	6.70741	6.7122	6.58253	10.7747	9.76084	6.18956	3.09645	3.88951	4.9008	7.45515	7.16868	7.55524	9.77935	8.70564	11.5475	11.5475	8.69242	12.9675	12.6491	15.087	12.0131	9.30884	12.5431	11.7149	13.9913	9.4451
330.129	18.0347	19.8779	6.88488	9.02373	6.73443	6.7328	6.60895	10.7979	9.7742	6.20499	3.09521	3.89707	4.90045	7.46131	7.17825	7.5563	9.77508	8.70364	11.5603	11.5603	8.69057	12.9866	12.6541	15.1038	12.0178	9.34754	12.5576	11.7378	14.0134	9.44566
330.722	18.1319	20.0237	6.89409	9.04646	6.75703	6.75394	6.63027	10.8241	9.78132	6.23043	3.10313	3.91295	4.90602	7.47225	7.1833	7.55089	9.77092	8.7047	11.5685	11.5685	8.68693	12.999	12.6598	15.1202	12.0204	9.38494	12.5681	11.755	14.0329	9.44715
331.316	18.1275	20.0411	6.88408	9.04296	6.75554	6.74847	6.62685	10.8099	9.75458	6.2352	3.09794	3.91621	4.88902	7.45963	7.16278	7.53444	9.75015	8.68837	11.5514	11.5514	8.66817	12.9898	12.6428	15.1026	11.9998	9.40834	12.5561	11.7514	14.0221	9.43629
331.91	18.1773	20.1137	6.8859	9.06107	6.77255	6.75588	6.63885	10.8136	9.74563	6.25174	3.10399	3.93273	4.88676	7.46148	7.16502	7.52238	9.74345	8.6837	11.5476	11.5476	8.66177	12.9927	12.642	15.1109	11.9958	9.44271	12.5572	11.7665	14.0372	9.43506
332.503	18.1481	20.1137	6.88271	9.06085	6.77556	6.75118	6.64775	10.7985	9.72221	6.25392	3.10256	3.9368	4.87271	7.44738	7.15995	7.51163	9.72862	8.66681	11.5422	11.5422	8.64988	12.9769	12.6203	15.0961	11.9825	9.46658	12.5433	11.771	14.0403	9.42788
333.097	18.1892	20.2003	6.88962	9.07956	6.79016	6.76356	6.6671	10.8098	9.72168	6.26328	3.09968	3.94255	4.86741	7.44858	7.1638	7.50643	9.71857	8.66392	11.5484	11.5484	8.64276	12.9795	12.6111	15.1028	11.976	9.50215	12.5433	11.7829	14.0599	9.42471
333.69	18.1927	20.2308	6.88174	9.07527	6.78742	6.76167	6.67135	10.807	9.70297	6.2728	3.10053	3.94484	4.85591	7.43879	7.15314	7.48965	9.69275	8.64702	11.5389	11.5389	8.62324	12.9636	12.5896	15.0954	11.9584	9.53017	12.5357	11.7763	14.0567	9.41736
334.284	18.0617	20.0974	6.83386	9.02253	6.74756	6.71814	6.63561	10.7575	9.64699	6.24463	3.08173	3.92923	4.81043	7.39054	7.10828	7.46002	9.65338	8.62038	11.5072	11.5072	8.59077	12.9141	12.5333	15.0422	11.9043	9.5357	12.5005	11.7438	14.0187	9.38775
334.877	17.9489	19.9999	6.79107	8.97169	6.71571	6.67853	6.60779	10.7135	9.59538	6.22112	3.0684	3.91385	4.77201	7.34646	7.06896	7.42463	9.61266	8.58653	11.4771	11.4771	8.55577	12.8698	12.4845	14.9896	11.8546	9.54327	12.4615	11.7164	13.9819	9.34908
335.471	17.8716	19.9507	6.76094	8.93718	6.69503	6.64964	6.5874	10.6812	9.54766	6.20117	3.05379	3.90552	4.73904	7.31714	7.04439	7.4005	9.58537	8.56694	11.4564	11.4564	8.53293	12.8375	12.4451	14.9533	11.8129	9.5539	12.4364	11.7005	13.9707	9.3208
336.064	17.8417	19.9466	6.74327	8.9239	6.69191	6.63953	6.58167	10.6643	9.51708	6.19933	3.05228	3.90294	4.71627	7.29661	7.02532	7.37753	9.55805	8.54463	11.44	11.44	8.50953	12.8137	12.417	14.927	11.7856	9.56779	12.4119	11.6875	13.9619	9.29133
336.658	17.8731	19.9939	6.73722	8.92423	6.69751	6.63686	6.5791	10.667	9.49903	6.20716	3.04909	3.90674	4.70267	7.28619	7.0138	7.36997	9.54569	8.53578	11.435	11.435	8.49892	12.8007	12.396	14.9198	11.7736	9.5906	12.404	11.6843	13.9574	9.28045
337.251	17.7809	19.914	6.71529	8.90049	6.68444	6.61699	6.5688	10.6372	9.46459	6.19585	3.03969	3.89808	4.67393	7.25049	6.98322	7.34982	9.52064	8.51175	11.4206	11.4206	8.47482	12.7739	12.3639	14.8904	11.7443	9.60858	12.384	11.6736	13.9372	9.2578
337.844	17.7875	19.9309	6.69929	8.88789	6.68044	6.60159	6.55826	10.623	9.4402	6.19456	3.02535	3.89301	4.6512	7.23173	6.96754	7.33762	9.50427	8.4997	11.413	11.413	8.46095	12.7579	12.3442	14.8764	11.7188	9.63085	12.3666	11.6628	13.9255	9.24195
338.437	17.5876	19.7376	6.66094	8.84423	6.64867	6.5643	6.53152	10.5726	9.38868	6.16511	3.01353	3.88237	4.60981	7.18624	6.93359	7.30851	9.47235	8.47226	11.3885	11.3885	8.43059	12.7081	12.2926	14.8258	11.6655	9.63938	12.3297	11.6357	13.8984	9.21706
339.031	17.3558	19.4799	6.60213	8.77982	6.60223	6.51738	6.48907	10.5086	9.32085	6.12303	2.98872	3.85568	4.54236	7.12441	6.87144	7.28534	9.43423	8.44025	11.3592	11.3592	8.397	12.63	12.2101	14.7389	11.5878	9.62012	12.2504	11.5723	13.8275	9.16154
339.624	17.197	19.3162	6.57305	8.74669	6.58109	6.49252	6.47287	10.4737	9.27609	6.10388	2.9815	3.85325	4.50948	7.08838	6.83515	7.26121	9.40589	8.41536	11.3358	11.3358	8.37165	12.5888	12.1632	14.6966	11.5423	9.63481	12.2194	11.5517	13.8012	9.13671
340.217	17.0846	19.2012	6.53546	8.70746	6.55905	6.46222	6.44805	10.4343	9.23161	6.08407	2.96537	3.83562	4.46148	7.04554	6.7892	7.24375	9.37513	8.39476	11.3129	11.3129	8.34446	12.5431	12.1124	14.6409	11.491	9.63189	12.1711	11.5119	13.7536	9.09167
340.81	17.1725	19.3136	6.54157	8.71858	6.57766	6.46948	6.45943	10.4469	9.22914	6.09699	2.96507	3.8456	4.46332	7.04935	6.79779	7.22897	9.36875	8.39137	11.3113	11.3113	8.33981	12.5571	12.1217	14.6585	11.4983	9.67824	12.1926	11.5367	13.7819	9.09766
341.403	16.8613	18.9726	6.49045	8.65934	6.54223	6.42666	6.41956	10.4045	9.17669	6.05142	2.93886	3.81255	4.38837	6.97979	6.73607	7.20084	9.33212	8.36578	11.2832	11.2832	8.30871	12.4908	12.0469	14.5774	11.4271	9.65924	12.1216	11.483	13.7169	9.0396
341.997	16.6354	18.7324	6.46846	8.63218	6.52571	6.40406	6.40969	10.3748	9.13229	6.02668	2.92598	3.802	4.34902	6.93989	6.70411	7.17707	9.30918	8.34676	11.2679	11.2679	8.29447	12.4519	12.0095	14.5442	11.39	9.67979	12.0993	11.4657	13.6997	9.02144
342.59	16.2758	18.3464	6.42289	8.58103	6.48626	6.36009	6.37409	10.3397	9.08222	5.99187	2.91291	3.7825	4.28159	6.87907	6.64689	7.14864	9.26592	8.31452	11.2332	11.2332	8.26054	12.3952	11.9412	14.4794	11.3279	9.67442	12.0463	11.4287	13.6459	8.98107
343.183	16.243	18.335	6.42597	8.58813	6.49015	6.35543	6.38214	10.3361	9.06894	5.99416	2.90871	3.7864	4.26954	6.88043	6.65014	7.13685	9.25192	8.30591	11.237	11.237	8.25274	12.3916	11.9353	14.4805	11.3256	9.71852	12.0575	11.4428	13.6657	8.98439
343.776	16.3018	18.3967	6.40951	8.58494	6.49007	6.34935	6.37782	10.3472	9.05476	6.00338	2.9095	3.7882	4.25314	6.87298	6.64456	7.12506	9.23437	8.29237	11.236	11.236	8.23891	12.3929	11.9182	14.4766	11.3127	9.74752	12.0534	11.4519	13.6693	8.97001
344.369	16.3462	18.4419	6.41485	8.59249	6.49955	6.35246	6.38732	10.3423	9.04072	5.99746	2.89818	3.78652	4.23865	6.86788	6.64541	7.11997	9.22797	8.2876	11.252	11.252	8.23477	12.3947	11.9121	14.4827	11.3065	9.7901	12.0585	11.4585	13.6913	8.96979
344.962	16.5083	18.6125	6.41886	8.61025	6.51633	6.36792	6.4047	10.3524	9.03264	6.01521	2.90859	3.80022	4.24473	6.86523	6.6433	7.11387	9.22099	8.2859	11.2561	11.2561	8.22445	12.4101	11.9101	14.5043	11.31	9.83833	12.0757	11.481	13.7169	8.97739
345.555	16.6731	18.8033	6.44567	8.64444	6.54722	6.39198	6.43197	10.3736	9.04324	6.03637	2.91293	3.81877	4.26238	6.88461	6.66181	7.10921	9.21759	8.28814	11.2713	11.2713	8.22158	12.431	11.9296	14.5407	11.3268	9.90668	12.1067	11.5119	13.7661	8.99761
346.148	16.8476	19.0273	6.45655	8.66655	6.57159	6.41122	6.45543	10.3943	9.04161	6.07728	2.93569	3.8493	4.28554	6.90122	6.67393	7.10861	9.21697	8.29131	11.2829	11.2829	8.2212	12.4473	11.9413	14.5661	11.3371	9.95987	12.1218	11.5429	13.7941	9.00601
346.74	17.0456	19.2645	6.48324	8.70903	6.60528	6.44036	6.4892	10.4263	9.05276	6.1151	2.94977	3.87924	4.31894	6.93095	6.70748	7.11561	9.22324	8.29724	11.3094	11.3094	8.2301	12.4815	11.972	14.612	11.364	10.0291	12.1589	11.5865	13.8506	9.02844
347.333	17.1087	19.3389	6.49164	8.72636	6.62345	6.45457	6.51159	10.4389	9.05192	6.13967	2.96476	3.9007	4.32297	6.93661	6.71991	7.11693	9.22484	8.30143	11.3277	11.3277	8.23038	12.4987	11.9764	14.6206	11.3747	10.0765	12.1746	11.6165	13.8826	9.03503
347.926	17.2737	19.5123	6.50999	8.76503	6.65393	6.47581	6.54391	10.4659	9.06323	6.16955	2.97647	3.92286	4.34765	6.95522	6.74488	7.11873	9.22946	8.31133	11.3473	11.3473	8.23131	12.5247	11.9909	14.6481	11.3915	10.1367	12.2075	11.6521	13.9293	9.05339
348.519	17.2374	19.4589	6.49749	8.75468	6.65359	6.46906	6.54251	10.459	9.04449	6.16128	2.97343	3.9166	4.31894	6.93898	6.72849	7.10479	9.21148	8.2991	11.3394	11.3394	8.21637	12.5254	11.9781	14.6387	11.3793	10.1726	12.2052	11.6578	13.9369	9.05032
349.112	17.2926	19.5306	6.50241	8.7698	6.66792	6.4786	6.55752	10.4709	9.04281	6.1713	2.97804	3.92714	4.32011	6.94202	6.72733	7.09865	9.20143	8.29426	11.339	11.339	8.20736	12.5351	11.9803	14.6609	11.3728	10.2171	12.2205	11.6795	13.9587	9.05744
349.704	17.2902	19.5197	6.49173	8.76767	6.67064	6.47397	6.55344	10.477	9.03399	6.16632	2.97228	3.92303	4.30023	6.93043	6.71362	7.08828	9.18427	8.28634	11.3307	11.3307	8.19251	12.5411	11.9769	14.6663	11.3637	10.2545	12.2163	11.6869	13.9691	9.05332
350.297	17.2129	19.4283	6.48874	8.7704	6.67593	6.47123	6.56092	10.4732	9.02176	6.17018	2.96963	3.9254	4.28881	6.92235	6.71082	7.08697	9.17892	8.28898	11.3399	11.3399	8.18735	12.5414	11.9725	14.6784	11.3628	10.2971	12.2258	11.7051	13.992	9.0614
350.89	16.9023	19.0507	6.45897	8.73641	6.65603	6.44701	6.53428	10.4498	8.98255	6.14574	2.95952	3.91513	4.2336	6.88593	6.68315	7.06296	9.14776	8.2657	11.3154	11.3154	8.16262	12.5137	11.9301	14.6397	11.3276	10.3049	12.1864	11.6739	13.9599	9.03248
351.482	16.6972	18.8102	6.45017	8.71922	6.64688	6.43471	6.52788	10.4262	8.95493	6.13232	2.95597	3.91338	4.19864	6.86171	6.668	7.04313	9.12165	8.24237	11.3067	11.3067	8.14576	12.4906	11.9	14.6178	11.305	10.3274	12.1713	11.6686	13.9587	9.01556
352.075	16.5681	18.6571	6.43158	8.70835	6.63531	6.41891	6.5152	10.4246	8.93835	6.12697	2.95558	3.91797	4.17036	6.84134	6.64971	7.02245	9.09905	8.22337	11.2974	11.2974	8.12618	12.4735	11.8662	14.5931	11.2793	10.3454	12.1432	11.6526	13.9439	8.98696
352.668	16.4727	18.5481	6.42175	8.70969	6.63578	6.41114	6.52083	10.4134	8.92188	6.1333	2.95394	3.92076	4.16356	6.83513	6.64241	7.01355	9.08359	8.2183	11.3014	11.3014	8.1132	12.4734	11.8606	14.5927	11.2757	10.3844	12.1512	11.6628	13.9688	8.9861
353.26	16.327	18.3841	6.4024	8.70126	6.62968	6.40164	6.51342	10.4057	8.89477	6.13305	2.95539	3.92478	4.14726	6.82273	6.6255	6.99846	9.06856	8.20397	11.2876	11.2876	8.09458	12.4607	11.8353	14.5671	11.2536	10.3988	12.134	11.6501	13.9575	8.96256
353.853	16.3947	18.4586	6.41276	8.71002	6.64561	6.40801	6.529	10.4089	8.88327	6.14465	2.96498	3.93934	4.14531	6.82501	6.62601	6.98669	9.05845	8.19615	11.2882	11.2882	8.08879	12.4594	11.8349	14.5696	11.2457	10.4386	12.148	11.6755	13.9798	8.96304
354.445	16.7344	18.8462	6.44825	8.75604	6.68259	6.43554	6.56554	10.4307	8.88912	6.17028	2.97784	3.96794	4.16914	6.84222	6.64419	6.99252	9.07491	8.20272	11.3233	11.3233	8.1067	12.4891	11.8548	14.6072	11.2712	10.498	12.1806	11.7241	14.03	8.98997
355.038	17.0763	19.2047	6.4808	8.79832	6.71176	6.45953	6.60278	10.4589	8.90043	6.1936	2.99207	3.9866	4.19088	6.86003	6.66959	6.99951	9.08305	8.21718	11.3603	11.3603	8.12281	12.5225	11.883	14.6542	11.3021	10.5659	12.2233	11.7761	14.0911	9.02075
355.63	17.1145	19.239	6.48498	8.81697	6.72104	6.46876	6.61932	10.4656	8.88963	6.20528	3.00513	4.00572	4.19683	6.86023	6.67223	6.99676	9.07797	8.21665	11.369	11.369	8.1185	12.5361	11.8805	14.6567	11.3063	10.5997	12.2326	11.7942	14.1128	9.02873
356.222	17.2619	19.3995	6.48915	8.83305	6.73175	6.4772	6.63445	10.4882	8.89554	6.2221	3.01829	4.02324	4.21419	6.86973	6.6854	6.99041	9.06927	8.21604	11.3733	11.3733	8.11161	12.5557	11.8841	14.6781	11.3186	10.6448	12.2524	11.8238	14.1522	9.04005
356.815	17.3807	19.5291	6.50286	8.85666	6.75514	6.49344	6.65782	10.5045	8.89659	6.24357	3.02963	4.04839	4.22835	6.88131	6.69282	6.9875	9.06703	8.21455	11.388	11.388	8.10591	12.5744	11.8895	14.6996	11.3305	10.691	12.277	11.8498	14.188	9.05428
357.407	17.5507	19.7141	6.52822	8.88408	6.78432	6.51481	6.68477	10.5253	8.90307	6.26401	3.03777	4.06528	4.24499	6.90269	6.71509	6.98874	9.0668	8.21754	11.4059	11.4059	8.10606	12.6003	11.9045	14.7366	11.3492	10.742	12.3079	11.8779	14.2347	9.07225
357.999	17.6482	19.8108	6.5478	8.91383	6.81355	6.53604	6.7122	10.5455	8.8993	6.27926	3.04126	4.07677	4.24944	6.91531	6.72815	6.99453	9.07329	8.21735	11.4226	11.4226	8.10625	12.6076	11.9083	14.7432	11.3518	10.7772	12.3242	11.8969	14.2611	9.06839
358.592	17.7815	19.9414	6.55285	8.93538	6.83178	6.54643	6.72515	10.5628	8.90478	6.29543	3.05295	4.09364	4.25807	6.92299	6.73562	6.99622	9.07509	8.21958	11.4367	11.4367	8.107	12.6287	11.9168	14.7615	11.364	10.8139	12.3432	11.9225	14.3002	9.07239
359.184	18.0373	20.2017	6.57303	8.97575	6.86197	6.57169	6.75754	10.5925	8.91584	6.32405	3.06574	4.11706	4.27996	6.93894	6.75678	7.00227	9.08153	8.22756	11.4629	11.4629	8.11139	12.6595	11.9371	14.7914	11.3884	10.8605	12.3687	11.9588	14.3496	9.08896
359.776	18.2341	20.3808	6.58968	9.00805	6.88282	6.59035	6.77852	10.6325	8.93777	6.35672	3.08273	4.14101	4.29725	6.95963	6.77632	6.99604	9.07751	8.23013	11.482	11.482	8.11104	12.7057	11.9658	14.8395	11.4197	10.9157	12.4023	11.996	14.4074	9.1129
360.368	18.2652	20.4076	6.60017	9.02033	6.90217	6.59791	6.7954	10.6379	8.92007	6.36551	3.0844	4.15008	4.28962	6.96168	6.78438	6.99276	9.07552	8.22562	11.4867	11.4867	8.10913	12.7107	11.963	14.839	11.4127	10.9338	12.4018	12.0066	14.4181	9.11058
360.961	18.4567	20.6159	6.63339	9.07199	6.94267	6.63086	6.84095	10.6843	8.94409	6.40031	3.10151	4.1779	4.31732	6.99367	6.81705	6.99469	9.08204	8.23069	11.5106	11.5106	8.11743	12.7535	11.9934	14.8837	11.445	10.9902	12.4495	12.052	14.483	9.13664
361.553	18.4327	20.5569	6.63031	9.06841	6.94557	6.62772	6.84835	10.6699	8.92221	6.3996	3.10875	4.1876	4.30521	6.98214	6.80764	6.99044	9.07387	8.22692	11.5148	11.5148	8.11225	12.738	11.9714	14.8679	11.4255	10.9962	12.439	12.051	14.4845	9.12029
362.145	18.4798	20.5949	6.64524	9.08966	6.95134	6.64134	6.86766	10.6844	8.92416	6.41699	3.12291	4.20964	4.31725	6.99428	6.81779	6.98409	9.06954	8.22626	11.5299	11.5299	8.10783	12.7559	11.9784	14.8944	11.4367	11.0424	12.4697	12.0822	14.5309	9.13801
362.737	18.2894	20.3347	6.60898	9.04061	6.91874	6.60624	6.82818	10.634	8.86764	6.38619	3.11001	4.19245	4.27138	6.95187	6.77329	6.96479	9.03991	8.20222	11.511	11.511	8.08193	12.7143	11.9308	14.8431	11.3933	11.0231	12.4255	12.0511	14.4909	9.09936
363.329	18.4015	20.466	6.63543	9.07382	6.94223	6.62682	6.85903	10.6655	8.87899	6.40895	3.12419	4.21938	4.29285	6.97574	6.79949	6.9615	9.04264	8.20783	11.53	11.53	8.08581	12.7431	11.954	14.8722	11.417	11.0737	12.46	12.0917	14.5373	9.13278
363.921	18.2036	20.2164	6.60536	9.0458	6.92699	6.5996	6.83597	10.6386	8.84359	6.38262	3.10765	4.20079	4.24271	6.94214	6.77078	6.94825	9.01974	8.19296	11.5162	11.5162	8.07069	12.7155	11.9139	14.8301	11.3797	11.0469	12.418	12.0612	14.5036	9.09735
364.513	18.2143	20.2142	6.61595	9.0651	6.936	6.60436	6.85159	10.6498	8.8352	6.39286	3.12002	4.22422	4.24746	6.94942	6.7835	6.94182	9.01388	8.19116	11.5202	11.5202	8.06813	12.7255	11.9157	14.847	11.3857	11.0829	12.4314	12.0838	14.5365	9.11357
365.105	18.1739	20.15	6.61198	9.06991	6.93633	6.60128	6.85379	10.6322	8.80359	6.38737	3.12524	4.23043	4.23111	6.93671	6.77014	6.93335	8.99432	8.17424	11.5139	11.5139	8.05352	12.7248	11.8947	14.8376	11.3758	11.0966	12.4283	12.0917	14.548	9.10632
365.697	18.4088	20.3829	6.63968	9.10723	6.95996	6.62651	6.88746	10.6575	8.80653	6.41396	3.14781	4.26204	4.26289	6.95588	6.787	6.93071	8.99041	8.18001	11.5361	11.5361	8.05038	12.7541	11.9097	14.8683	11.4049	11.149	12.4621	12.1367	14.5981	9.13171
366.289	18.8748	20.8739	6.69626	9.19861	7.02944	6.68718	6.96057	10.7469	8.87141	6.47828	3.18199	4.31084	4.32113	7.01596	6.84136	6.95281	9.01988	8.20778	11.5869	11.5869	8.07739	12.839	11.9737	14.9526	11.4675	11.2249	12.5369	12.2183	14.699	9.17718
366.881	18.8706	20.834	6.68535	9.19119	7.02483	6.67988	6.95335	10.7461	8.85444	6.45804	3.16862	4.29771	4.29842	7.00041	6.82333	6.9448	9.01316	8.20857	11.5927	11.5927	8.07104	12.8303	11.957	14.9407	11.4538	11.2262	12.5158	12.2089	14.699	9.15997
367.472	19.0809	21.0536	6.70687	9.23179	7.05807	6.7064	6.98637	10.7837	8.87317	6.48444	3.17987	4.32307	4.32056	7.02518	6.85146	6.94939	9.02039	8.21012	11.6105	11.6105	8.0795	12.8613	11.9747	14.9668	11.4728	11.2696	12.5428	12.2342	14.7459	9.17835
368.064	19.0254	20.9733	6.69223	9.21312	7.04219	6.6914	6.96849	10.7668	8.84676	6.47667	3.17613	4.32414	4.30252	7.01411	6.84134	6.9332	9.00078	8.19538	11.6023	11.6023	8.06345	12.8358	11.9415	14.9346	11.447	11.2678	12.5186	12.2193	14.7287	9.15503
368.656	19.2042	21.1389	6.71124	9.2455	7.06309	6.70886	6.99418	10.7983	8.85912	6.51356	3.19667	4.36143	4.32762	7.03769	6.8634	6.94135	9.00191	8.1961	11.6166	11.6166	8.06781	12.8625	11.9576	14.9603	11.4628	11.3089	12.5471	12.2481	14.7678	9.1717
369.248	19.4408	21.3725	6.74764	9.29854	7.10172	6.74044	7.02827	10.8556	8.89083	6.55722	3.22307	4.39724	4.36539	7.07995	6.89948	6.95069	9.01104	8.20772	11.6393	11.6393	8.07407	12.904	11.9946	15.0204	11.4968	11.3591	12.5883	12.2995	14.831	9.19744
369.839	19.1421	21.0281	6.71081	9.25186	7.06713	6.70625	6.99802	10.7915	8.82609	6.51141	3.19915	4.37038	4.31045	7.02984	6.85186	6.93275	8.98505	8.18141	11.6193	11.6193	8.04786	12.863	11.9441	14.969	11.4493	11.3318	12.5425	12.2584	14.7899	9.16414
370.431	18.7754	20.606	6.67306	9.20164	7.03522	6.66649	6.96036	10.7263	8.7624	6.46144	3.17397	4.33635	4.25107	6.98727	6.8133	6.90054	8.95781	8.15401	11.5921	11.5921	8.01864	12.817	11.8891	14.9018	11.3985	11.2884	12.4937	12.2135	14.7295	9.11927
371.023	18.584	20.3688	6.63596	9.15285	7.00155	6.63176	6.92867	10.6603	8.69916	6.41755	3.14834	4.31082	4.19983	6.94095	6.77053	6.87913	8.93352	8.12932	11.5711	11.5711	7.99514	12.7793	11.839	14.8356	11.3555	11.2634	12.4526	12.1806	14.6865	9.08692
371.614	18.8069	20.5805	6.6553	9.1804	7.02595	6.64614	6.94876	10.691	8.70929	6.44287	3.16416	4.33421	4.22315	6.966	6.79195	6.88057	8.94216	8.13639	11.5851	11.5851	8.00142	12.8162	11.8642	14.8739	11.3802	11.3092	12.4886	12.2232	14.7379	9.10611
372.206	19.2968	21.0941	6.71194	9.26213	7.08437	6.70676	7.01861	10.7778	8.76681	6.51926	3.20916	4.39901	4.29558	7.02833	6.85109	6.90139	8.96156	8.16024	11.6357	11.6357	8.02261	12.8837	11.925	14.963	11.4475	11.3971	12.5625	12.3078	14.8493	9.16089
372.798	19.1676	20.9253	6.69779	9.24609	7.06528	6.69292	7.01245	10.754	8.73477	6.50749	3.20884	4.40546	4.27648	7.01723	6.84243	6.88986	8.9527	8.1538	11.6343	11.6343	8.01304	12.8794	11.9155	14.9654	11.4402	11.4118	12.5583	12.3118	14.8583	9.16099
373.389	18.9319	20.6446	6.6677	9.21211	7.03992	6.66874	6.99232	10.7152	8.69153	6.47634	3.19778	4.39718	4.22832	6.9847	6.80988	6.86927	8.92043	8.13361	11.6177	11.6177	7.98774	12.8309	11.8579	14.9038	11.3919	11.3755	12.5074	12.2665	14.8103	9.12358
373.981	18.5354	20.1802	6.60705	9.13632	6.98115	6.60798	6.93189	10.6304	8.61284	6.41179	3.16637	4.35871	4.15497	6.92876	6.7599	6.83693	8.88342	8.09903	11.5714	11.5714	7.94498	12.7684	11.7846	14.8235	11.3238	11.3272	12.445	12.2047	14.7446	9.07294
374.572	18.2537	19.8541	6.58612	9.10576	6.96202	6.58566	6.91422	10.6055	8.58289	6.38908	3.15833	4.34541	4.122	6.91027	6.73935	6.81904	8.85556	8.08166	11.5513	11.5513	7.92362	12.7412	11.7498	14.7858	11.2978	11.3152	12.4203	12.1814	14.7183	9.05128
375.163	18.3237	19.9032	6.59002	9.11465	6.96042	6.59002	6.92058	10.6128	8.57465	6.40028	3.16391	4.3617	4.13504	6.916	6.74865	6.8132	8.8556	8.08164	11.5627	11.5627	7.92297	12.7526	11.7596	14.7994	11.3148	11.3473	12.4366	12.212	14.7607	9.07048
375.755	18.6055	20.1956	6.61697	9.15646	6.99119	6.61816	6.9532	10.6469	8.58641	6.43063	3.18039	4.39278	4.16156	6.93188	6.75919	6.81424	8.86141	8.08336	11.5838	11.5838	7.92944	12.7752	11.7681	14.8325	11.3304	11.3759	12.4495	12.2436	14.795	9.07938
376.346	18.8107	20.3883	6.6266	9.17908	7.00229	6.62453	6.96674	10.656	8.57837	6.43808	3.19059	4.41091	4.1647	6.93205	6.76169	6.80943	8.86352	8.0781	11.5971	11.5971	7.92861	12.7716	11.754	14.8262	11.3193	11.3753	12.444	12.2475	14.8066	9.07142
376.938	19.0841	20.6727	6.66001	9.22821	7.04045	6.65022	7.00526	10.6951	8.59722	6.46871	3.20753	4.43802	4.19341	6.95944	6.78488	6.81252	8.87324	8.08652	11.6128	11.6128	7.93341	12.8046	11.7735	14.8668	11.3438	11.4124	12.4771	12.2771	14.8432	9.0843
377.529	19.0328	20.601	6.66041	9.22706	7.03717	6.64311	7.01106	10.6856	8.5839	6.46571	3.21255	4.44755	4.18146	6.95615	6.78299	6.80782	8.86931	8.08612	11.6193	11.6193	7.93397	12.8014	11.77	14.8543	11.3474	11.4293	12.4819	12.2813	14.8584	9.08959
378.12	19.5131	21.097	6.70672	9.29633	7.09019	6.69082	7.06592	10.7635	8.64053	6.53201	3.24075	4.50088	4.24061	7.0079	6.83016	6.81892	8.88464	8.09996	11.643	11.643	7.94395	12.8597	11.8224	14.9147	11.4041	11.5003	12.5369	12.3409	14.9397	9.12626
378.711	19.5	21.0468	6.70069	9.28632	7.08706	6.68685	7.0618	10.761	8.63158	6.52809	3.24081	4.50426	4.22625	6.99961	6.82386	6.81377	8.87536	8.08692	11.6454	11.6454	7.93834	12.8658	11.8203	14.9104	11.4021	11.5097	12.5321	12.3489	14.9538	9.12529
379.303	19.7521	21.2808	6.72592	9.32691	7.12262	6.72039	7.09204	10.8114	8.65768	6.56609	3.25902	4.53296	4.25166	7.02909	6.84877	6.82159	8.87902	8.09397	11.6634	11.6634	7.93911	12.907	11.8481	14.9469	11.4205	11.5477	12.5627	12.3861	14.9942	9.14005
379.894	19.7026	21.1989	6.72254	9.32085	7.12061	6.71876	7.09226	10.7939	8.63086	6.55656	3.25599	4.52746	4.23819	7.01896	6.83832	6.81425	8.86867	8.08901	11.6668	11.6668	7.93233	12.9101	11.8374	14.9448	11.4101	11.5453	12.5576	12.3874	14.9948	9.13719
380.485	19.5257	20.9707	6.6997	9.30067	7.1037	6.70273	7.07455	10.7611	8.58893	6.53572	3.24148	4.51678	4.20321	7.0012	6.81764	6.80401	8.8504	8.07925	11.6478	11.6478	7.91193	12.886	11.7997	14.9072	11.3823	11.5166	12.5205	12.3556	14.9626	9.10982
381.076	19.4347	20.8453	6.67967	9.27823	7.0884	6.68369	7.05725	10.7355	8.55714	6.51565	3.2314	4.50688	4.18107	6.98452	6.80629	6.78851	8.83071	8.06398	11.6318	11.6318	7.89797	12.8714	11.7677	14.8792	11.3611	11.5041	12.4918	12.3329	14.946	9.0887
381.667	19.4993	20.8931	6.68299	9.28865	7.09486	6.68692	7.06405	10.7436	8.55778	6.52363	3.24082	4.52199	4.18103	6.99418	6.81318	6.7835	8.82602	8.06083	11.6365	11.6365	7.89215	12.8794	11.7572	14.8809	11.3628	11.5191	12.493	12.3415	14.9624	9.08199
382.258	19.3247	20.7019	6.67383	9.27806	7.08349	6.67641	7.05938	10.7289	8.53603	6.51422	3.23886	4.51944	4.16322	6.98891	6.81113	6.77614	8.81699	8.05268	11.6372	11.6372	7.88671	12.8696	11.745	14.8709	11.3508	11.5228	12.4909	12.3423	14.9618	9.07199
382.849	18.8998	20.2224	6.64372	9.23339	7.04347	6.63802	7.03063	10.6727	8.4791	6.47409	3.22106	4.49825	4.11588	6.95529	6.77875	6.75697	8.79433	8.03171	11.6144	11.6144	7.86308	12.8356	11.7096	14.8336	11.3266	11.5052	12.465	12.3241	14.9384	9.05731
383.44	18.3356	19.5856	6.58424	9.15049	6.98145	6.57604	6.96938	10.5909	8.40314	6.4163	3.1925	4.45896	4.04402	6.89403	6.72278	6.7324	8.75633	7.99843	11.571	11.571	7.83297	12.7713	11.6443	14.7518	11.2651	11.4527	12.3983	12.2622	14.8678	9.01668
384.031	18.7721	20.0309	6.62087	9.20697	7.02188	6.61327	7.01661	10.6384	8.43219	6.45802	3.22274	4.49836	4.09056	6.92395	6.75021	6.73304	8.76255	8.00382	11.5906	11.5906	7.83666	12.804	11.6573	14.7819	11.288	11.494	12.4258	12.2991	14.9193	9.04288
384.622	19.1431	20.4012	6.63825	9.24008	7.05057	6.63653	7.04085	10.6754	8.45153	6.48579	3.23753	4.52398	4.11443	6.93693	6.76228	6.73916	8.77297	8.01196	11.6138	11.6138	7.84577	12.8319	11.6685	14.8064	11.3022	11.513	12.4435	12.3217	14.9499	9.05348
385.213	19.77	21.0438	6.68867	9.31619	7.11113	6.69101	7.10078	10.7512	8.49684	6.54614	3.27245	4.57352	4.1718	6.98316	6.80552	6.7536	8.79286	8.02962	11.6493	11.6493	7.86237	12.8908	11.7129	14.8709	11.3451	11.5708	12.5021	12.3772	15.0202	9.08364
385.804	19.8817	21.1311	6.70626	9.33282	7.12703	6.70536	7.11898	10.7819	8.51112	6.57249	3.29624	4.60333	4.18457	6.99093	6.81468	6.75425	8.79298	8.0321	11.6612	11.6612	7.86659	12.9261	11.7351	14.9078	11.3747	11.6118	12.5374	12.414	15.0604	9.10508
386.395	20.1789	21.4191	6.74316	9.38108	7.15933	6.7427	7.15734	10.8344	8.54619	6.61847	3.32291	4.64417	4.21985	7.02696	6.8496	6.76738	8.80258	8.04478	11.6842	11.6842	7.87389	12.9651	11.7578	14.9424	11.4019	11.6542	12.5705	12.4514	15.1085	9.12181
386.986	20.1318	21.3593	6.7429	9.38007	7.15176	6.73837	7.15603	10.8353	8.53712	6.61579	3.32321	4.65241	4.20858	7.02365	6.84935	6.76686	8.7954	8.04144	11.6908	11.6908	7.87296	12.9606	11.7447	14.9342	11.4007	11.6581	12.5617	12.4587	15.119	9.12372
387.577	20.0841	21.2759	6.72743	9.36314	7.13758	6.72035	7.13915	10.8091	8.50652	6.60416	3.31186	4.65178	4.1884	7.01074	6.8375	6.76122	8.78945	8.03824	11.6912	11.6912	7.86284	12.9439	11.7233	14.9061	11.3731	11.6378	12.5368	12.4353	15.1045	9.10606
388.167	20.1335	21.3024	6.73043	9.37145	7.14367	6.71972	7.14816	10.8174	8.5048	6.6078	3.31133	4.66291	4.19422	7.01541	6.84069	6.75705	8.78355	8.03412	11.6978	11.6978	7.86476	12.9474	11.7211	14.9104	11.3775	11.6506	12.5452	12.4454	15.1248	9.11619
388.758	20.4649	21.6245	6.79065	9.44672	7.20496	6.77847	7.21313	10.8978	8.55924	6.66138	3.33612	4.70844	4.24506	7.06866	6.89138	6.76901	8.80804	8.05617	11.7399	11.7399	7.88392	13.0195	11.779	14.9915	11.4363	11.7273	12.6119	12.5204	15.2111	9.16529
389.349	20.9591	22.1125	6.88277	9.57275	7.30059	6.86833	7.3146	11.0278	8.65201	6.7469	3.37775	4.7711	4.32082	7.15485	6.97551	6.79133	8.83909	8.08328	11.7904	11.7904	7.91621	13.1322	11.8701	15.1175	11.5342	11.8361	12.7171	12.6356	15.3444	9.24505
389.94	21.1249	22.2586	6.90809	9.61236	7.33196	6.89777	7.3446	11.0567	8.66423	6.78065	3.39613	4.79499	4.33214	7.18014	6.9964	6.79496	8.84907	8.08894	11.8044	11.8044	7.91858	13.1703	11.8908	15.1509	11.5533	11.8617	12.7389	12.6639	15.3761	9.2604
390.53	21.2408	22.3325	6.92194	9.64171	7.35257	6.91402	7.36502	11.0774	8.67329	6.80656	3.41097	4.81643	4.3413	7.19798	7.00743	6.79478	8.84619	8.09034	11.8078	11.8078	7.91549	13.2039	11.9046	15.1776	11.5714	11.8771	12.7591	12.6832	15.4018	9.27238
391.121	20.578	21.6042	6.82064	9.50626	7.2499	6.81626	7.2671	10.9259	8.55097	6.70019	3.35535	4.74763	4.23661	7.10579	6.9203	6.75857	8.79656	8.04473	11.7547	11.7547	7.87323	13.0808	11.7881	15.0418	11.4632	11.7761	12.6383	12.5712	15.2684	9.18483
391.711	20.8433	21.8513	6.87408	9.57458	7.30404	6.86186	7.32845	11.006	8.60611	6.75949	3.39336	4.80226	4.28996	7.15123	6.9669	6.76647	8.81009	8.06335	11.7855	11.7855	7.88792	13.1467	11.8502	15.1278	11.5266	11.8536	12.7106	12.6498	15.367	9.24201
392.302	21.123	22.1262	6.926	9.64933	7.36003	6.91221	7.38914	11.0856	8.65654	6.81642	3.42431	4.85063	4.33444	7.19533	7.01337	6.78201	8.83606	8.08408	11.823	11.823	7.90363	13.2109	11.9047	15.2073	11.5871	11.9303	12.7784	12.7261	15.4658	9.29252
392.893	22.2837	23.326	7.14106	9.94343	7.58311	7.12201	7.62056	11.3899	8.88168	7.03072	3.53925	5.01219	4.52201	7.37933	7.19275	6.87137	8.95363	8.19371	11.9788	11.9788	8.00503	13.442	12.1084	15.4786	11.7968	12.1496	13.0107	12.968	15.7534	9.4673
393.483	22.4565	23.4756	7.18055	9.9957	7.62049	7.16137	7.66154	11.4405	8.90765	7.05355	3.54315	5.02447	4.52776	7.40686	7.21913	6.887	8.9665	8.20884	12.0055	12.0055	8.01838	13.4815	12.1335	15.5114	11.8269	12.1878	13.0424	13.0089	15.7895	9.48389
394.073	22.6403	23.6141	7.2274	10.0596	7.66612	7.2089	7.71357	11.4876	8.93794	7.0841	3.55706	5.05329	4.54515	7.44005	7.2517	6.9049	8.98391	8.23085	12.042	12.042	8.04475	13.5178	12.159	15.5564	11.857	12.2191	13.0814	13.0539	15.8391	9.50753
394.664	22.9817	23.9313	7.30105	10.1727	7.74689	7.28287	7.79363	11.5687	8.99205	7.15329	3.58705	5.10083	4.57673	7.49232	7.29407	6.94564	9.03898	8.28344	12.13	12.13	8.09409	13.5915	12.2108	15.6264	11.9109	12.2794	13.1482	13.115	15.915	9.54299
395.254	23.0486	23.959	7.30858	10.1917	7.762	7.29074	7.81	11.5821	8.99218	7.16598	3.59579	5.12115	4.58325	7.50437	7.30665	6.93874	9.04392	8.28702	12.142	12.142	8.09666	13.5931	12.213	15.6273	11.9144	12.2887	13.1626	13.1312	15.9366	9.54993
395.845	23.4968	24.3971	7.41408	10.3444	7.8816	7.3977	7.92992	11.7173	9.08819	7.25965	3.64398	5.1891	4.65074	7.58717	7.38213	7.00852	9.14062	8.37651	12.2858	12.2858	8.17852	13.6912	12.2935	15.7293	11.9962	12.3816	13.25	13.2238	16.0544	9.61068
396.435	23.2412	24.0706	7.32557	10.2265	7.79194	7.31353	7.8412	11.6293	9.01061	7.18956	3.61105	5.14296	4.59699	7.52763	7.32569	6.95265	9.06982	8.3151	12.1922	12.1922	8.11507	13.616	12.2247	15.6375	11.9232	12.3241	13.1765	13.1654	15.9821	9.55514
397.025	23.6293	24.4435	7.407	10.3414	7.87555	7.39426	7.93081	11.7266	9.07966	7.26598	3.6549	5.20212	4.65543	7.5839	7.37802	6.99934	9.1205	8.36373	12.2702	12.2702	8.15916	13.6896	12.2822	15.7377	11.9884	12.3934	13.2455	13.2389	16.084	9.60161
397.616	23.5815	24.3766	7.39533	10.3182	7.85446	7.373	7.921	11.7136	9.0583	7.26247	3.65593	5.20807	4.64564	7.56685	7.36611	6.98055	9.09389	8.34308	12.2372	12.2372	8.13332	13.6751	12.2695	15.7289	11.9815	12.3915	13.2407	13.2408	16.0873	9.60362
398.206	24.0873	24.8901	7.54364	10.5193	8.00938	7.51185	8.07925	11.8814	9.17611	7.38176	3.71611	5.30259	4.72476	7.66924	7.46	7.07791	9.21194	8.45626	12.4131	12.4131	8.24306	13.7956	12.3672	15.8713	12.0868	12.5003	13.3549	13.3522	16.2352	9.68993
398.796	24.4055	25.2012	7.64928	10.6593	8.1151	7.6139	8.1925	11.9963	9.25358	7.4533	3.75789	5.36467	4.77849	7.74033	7.52944	7.14366	9.29919	8.53999	12.539	12.539	8.32261	13.8978	12.4409	15.9758	12.1647	12.5946	13.4407	13.4452	16.3504	9.76277
399.386	25.0844	25.8642	7.85069	10.9415	8.33703	7.82041	8.40883	12.228	9.41517	7.59633	3.83452	5.47106	4.88634	7.90312	7.68512	7.31059	9.51579	8.73552	12.8382	12.8382	8.51691	14.0656	12.5723	16.1531	12.2885	12.7397	13.5862	13.5919	16.5304	9.86185
399.976	25.4124	26.1775	7.94604	11.0727	8.4445	7.92067	8.51326	12.3376	9.49506	7.66515	3.87657	5.52375	4.93981	7.98264	7.7692	7.38724	9.62109	8.83027	12.9853	12.9853	8.60651	14.1481	12.6393	16.2428	12.353	12.8154	13.6552	13.6672	16.6275	9.90514
400.567	25.0144	25.7297	7.812	10.8901	8.31542	7.78769	8.37406	12.2061	9.38368	7.58106	3.83306	5.4635	4.85761	7.90507	7.68999	7.30593	9.51461	8.72949	12.8455	12.8455	8.50625	14.0451	12.5475	16.1097	12.2509	12.7175	13.5418	13.5594	16.5047	9.82281
401.157	23.9275	24.5845	7.49542	10.4461	7.97793	7.46734	8.04099	11.8411	9.10152	7.35529	3.719	5.30561	4.68228	7.6676	7.45879	7.06752	9.20278	8.44879	12.4347	12.4347	8.22679	13.7819	12.308	15.8032	12.021	12.4874	13.2921	13.3182	16.2063	9.64417
401.747	24.1284	24.7584	7.55863	10.532	8.0437	7.52825	8.11202	11.9138	9.148	7.40914	3.74647	5.35144	4.7259	7.7236	7.51311	7.12452	9.27576	8.51205	12.5376	12.5376	8.28857	13.8357	12.3464	15.8592	12.0595	12.5467	13.3426	13.3837	16.2705	9.69069
402.337	24.6241	25.244	7.70444	10.7273	8.18944	7.67234	8.2687	12.0743	9.26624	7.51875	3.80626	5.4371	4.81736	7.82022	7.61199	7.21566	9.39694	8.62684	12.7125	12.7125	8.40386	13.9609	12.4421	16.0033	12.1685	12.6706	13.4758	13.5177	16.4303	9.78603
402.927	25.2478	25.8521	7.85749	10.9393	8.35138	7.82693	8.43154	12.253	9.39768	7.63914	3.87115	5.53256	4.89689	7.92587	7.71633	7.30816	9.51907	8.74174	12.8809	12.8809	8.51606	14.1044	12.5652	16.1633	12.2901	12.8051	13.6123	13.6505	16.6053	9.87964
403.517	24.0908	24.6433	7.51056	10.456	7.98123	7.48011	8.06317	11.8574	9.08325	7.37322	3.73963	5.34821	4.67917	7.65554	7.45652	7.04261	9.17224	8.4301	12.4254	12.4254	8.21259	13.818	12.3007	15.8208	12.0393	12.548	13.3384	13.3686	16.2783	9.67698
404.107	24.2283	24.733	7.52462	10.4824	8.00084	7.49845	8.08949	11.8737	9.09354	7.3827	3.7502	5.36754	4.67076	7.65563	7.45878	7.04356	9.17153	8.4339	12.4367	12.4367	8.21393	13.8241	12.3029	15.832	12.0413	12.5677	13.3451	13.3749	16.2957	9.67753
404.697	24.304	24.7828	7.52947	10.4964	8.01024	7.50828	8.11526	11.8969	9.1011	7.37772	3.76159	5.38085	4.66467	7.6612	7.4698	7.04683	9.17287	8.44194	12.4613	12.4613	8.22706	13.8274	12.3009	15.8389	12.0453	12.5888	13.3481	13.391	16.321	9.69137
405.286	25.0187	25.4383	7.69472	10.7244	8.18737	7.67952	8.30488	12.1006	9.24792	7.50083	3.83623	5.48353	4.75141	7.77622	7.57953	7.14998	9.30222	8.56906	12.6508	12.6508	8.34787	13.973	12.4237	16.0049	12.1671	12.7332	13.4922	13.5364	16.5065	9.79936
405.876	25.4593	25.8345	7.81304	10.8904	8.31543	7.8026	8.44315	12.2479	9.34539	7.5877	3.88906	5.55369	4.81098	7.86926	7.66804	7.24446	9.42373	8.68466	12.8275	12.8275	8.46332	14.0736	12.4972	16.1154	12.2461	12.8249	13.5762	13.6337	16.6286	9.86728
406.466	26.0797	26.422	7.99003	11.134	8.50331	7.97837	8.6277	12.4484	9.48867	7.72291	3.95586	5.6494	4.90479	8.00581	7.7964	7.38043	9.60358	8.84763	13.0683	13.0683	8.61543	14.216	12.6085	16.2657	12.355	12.9464	13.7054	13.7577	16.7812	9.95378
407.056	26.2827	26.6182	8.05339	11.2257	8.57316	8.04179	8.69267	12.517	9.54062	7.78466	3.98155	5.69235	4.94748	8.06499	7.85206	7.42689	9.66832	8.90723	13.158	13.158	8.67399	14.2782	12.6554	16.3302	12.4018	12.9933	13.7449	13.8125	16.8449	9.98062
407.646	25.8907	26.2192	7.9379	11.0625	8.44952	7.91806	8.56093	12.3798	9.43201	7.71414	3.93181	5.64221	4.88855	7.98376	7.77268	7.33445	9.54727	8.79605	12.9931	12.9931	8.56379	14.2005	12.5861	16.2264	12.3307	12.9178	13.6694	13.7302	16.7437	9.91735
408.235	25.495	25.7994	7.82408	10.8982	8.32476	7.80269	8.43727	12.2397	9.3184	7.64123	3.88772	5.59252	4.8248	7.8858	7.67816	7.22995	9.41038	8.67575	12.8216	12.8216	8.44874	14.1121	12.5057	16.1335	12.2587	12.8438	13.5844	13.6548	16.6507	9.85886
408.825	25.8362	26.125	7.91165	11.0222	8.42022	7.88755	8.53687	12.3532	9.39404	7.71523	3.92688	5.65564	4.87682	7.95262	7.74334	7.30064	9.49996	8.76349	12.9564	12.9564	8.53005	14.1847	12.5613	16.2166	12.315	12.9104	13.6577	13.7274	16.7333	9.91243
409.415	26.27	26.5498	8.04859	11.2115	8.55936	8.02218	8.68404	12.5135	9.50784	7.81857	3.98835	5.73254	4.95412	8.05438	7.84351	7.40182	9.63486	8.88922	13.1519	13.1519	8.65078	14.286	12.6451	16.3436	12.4025	13.0145	13.761	13.838	16.8677	9.99536
410.004	26.5656	26.8294	8.12665	11.3157	8.64192	8.09607	8.76168	12.6116	9.57957	7.87458	4.02087	5.77738	4.99881	8.12387	7.908	7.472	9.72377	8.97158	13.2783	13.2783	8.72513	14.3488	12.688	16.4053	12.4468	13.064	13.8107	13.8894	16.9387	10.0331
410.594	26.862	27.1089	8.22743	11.4481	8.74748	8.19726	8.8671	12.722	9.65842	7.95402	4.06302	5.83668	5.0618	8.2035	7.98644	7.54798	9.82437	9.06367	13.423	13.423	8.81698	14.4316	12.7537	16.4994	12.507	13.1393	13.8856	13.9605	17.0449	10.0855
411.183	26.5297	26.7618	8.10089	11.2889	8.63468	8.09276	8.72665	12.626	9.58449	7.88143	4.00285	5.76891	4.98394	8.11428	7.91488	7.46763	9.71473	8.96862	13.2815	13.2815	8.71829	14.356	12.6711	16.3903	12.438	13.0696	13.7976	13.8815	16.9509	10.0212
411.773	26.3377	26.5537	8.04684	11.2115	8.57439	8.03881	8.67125	12.5618	9.53105	7.84673	3.98484	5.74881	4.95201	8.07113	7.87513	7.41212	9.64217	8.90551	13.1919	13.1919	8.66093	14.3196	12.6386	16.3464	12.3998	13.046	13.7697	13.854	16.9123	10.0002
412.362	25.748	25.9527	7.86255	10.9511	8.37147	7.8527	8.47039	12.3405	9.35785	7.70992	3.91547	5.64695	4.83666	7.91768	7.72225	7.24615	9.42775	8.70728	12.9041	12.9041	8.46671	14.1742	12.4989	16.1767	12.2724	12.9137	13.6314	13.7209	16.7392	9.89872
412.952	25.687	25.8525	7.86858	10.9311	8.35464	7.84053	8.48739	12.2973	9.31764	7.69743	3.93422	5.66628	4.83962	7.9153	7.70949	7.21802	9.39511	8.67925	12.8745	12.8745	8.44381	14.1638	12.4883	16.1766	12.2621	12.9049	13.6296	13.7196	16.7411	9.90615
413.541	25.4801	25.6165	7.79177	10.8248	8.27745	7.77116	8.4071	12.22	9.24962	7.64488	3.90662	5.63047	4.79835	7.86212	7.65761	7.16153	9.32034	8.61255	12.7837	12.7837	8.37809	14.1002	12.422	16.1084	12.2039	12.8457	13.5616	13.6608	16.6736	9.85824
414.131	25.7879	25.8896	7.88521	10.9474	8.37499	7.86657	8.50882	12.328	9.32155	7.70399	3.94116	5.68732	4.83911	7.93357	7.73224	7.23856	9.41676	8.70751	12.9262	12.9262	8.46822	14.1645	12.4787	16.1804	12.2611	12.9137	13.6218	13.7285	16.761	9.9072
414.72	25.994	26.0833	7.92324	11.0025	8.42051	7.90813	8.54852	12.3866	9.35389	7.74127	3.96609	5.72232	4.86168	7.96644	7.7585	7.27313	9.46017	8.74657	12.9903	12.9903	8.50209	14.2017	12.5086	16.2211	12.2801	12.9492	13.6519	13.7602	16.7981	9.91808
415.31	26.1412	26.1994	7.9574	11.049	8.45836	7.94052	8.58756	12.4337	9.37931	7.77179	3.9876	5.75438	4.89421	7.99411	7.78617	7.30651	9.5002	8.78153	13.0489	13.0489	8.53529	14.2373	12.5329	16.2477	12.3033	12.9826	13.6818	13.7933	16.843	9.94133
415.899	26.3313	26.3628	7.99494	11.1	8.50226	7.97622	8.62864	12.4928	9.41507	7.81423	4.01316	5.78847	4.91482	8.02991	7.81968	7.33894	9.54216	8.81809	13.1122	13.1122	8.57558	14.2742	12.556	16.2848	12.3291	13.0147	13.7136	13.827	16.886	9.96643
416.488	26.274	26.2757	7.96497	11.0557	8.4731	7.94854	8.59702	12.4649	9.39099	7.79578	4.00048	5.7775	4.89985	8.00553	7.79968	7.31464	9.50336	8.79022	13.0702	13.0702	8.54616	14.2591	12.53	16.2616	12.3072	12.9966	13.6878	13.8092	16.8689	9.95433
417.077	26.3638	26.3529	7.98453	11.0838	8.49193	7.96903	8.62095	12.4794	9.39337	7.81414	4.01177	5.79418	4.88855	8.00687	7.80316	7.31199	9.50545	8.79203	13.069	13.069	8.54467	14.2654	12.5318	16.2726	12.3112	13.0048	13.6949	13.8145	16.8734	9.95646
417.667	25.8834	25.852	7.84904	10.8872	8.33961	7.83242	8.47595	12.3198	9.26424	7.70072	3.95645	5.72287	4.80657	7.8983	7.70284	7.19456	9.3528	8.65799	12.8676	12.8676	8.40988	14.1572	12.4346	16.1494	12.2098	12.9131	13.588	13.7116	16.7548	9.88476
418.256	25.6727	25.6209	7.77596	10.7878	8.26121	7.75932	8.40059	12.2457	9.19666	7.6472	3.93104	5.68775	4.75374	7.85123	7.65406	7.14179	9.28546	8.5954	12.7783	12.7783	8.34909	14.0972	12.3776	16.074	12.1493	12.8598	13.5315	13.6514	16.6871	9.84089
418.845	25.8115	25.7429	7.8196	10.8425	8.30488	7.80166	8.44739	12.2956	9.22757	7.66947	3.94618	5.71059	4.77048	7.88899	7.68773	7.17448	9.32577	8.6396	12.8518	12.8518	8.39071	14.1376	12.4015	16.1203	12.1763	12.8934	13.567	13.6889	16.7378	9.872
419.434	26.0215	25.9519	7.8594	10.9062	8.35846	7.84496	8.49468	12.3524	9.25959	7.71566	3.97053	5.74763	4.79502	7.9253	7.71931	7.21579	9.37527	8.68468	12.9242	12.9242	8.43028	14.1845	12.4321	16.1715	12.209	12.9282	13.6008	13.7281	16.7901	9.89215
420.023	26.2375	26.1481	7.9363	11.0049	8.4389	7.91476	8.57789	12.4294	9.311	7.76664	4.00364	5.78967	4.83251	7.98062	7.7754	7.26656	9.44792	8.75121	13.028	13.028	8.4987	14.2411	12.4759	16.2326	12.2581	12.9835	13.6545	13.786	16.8735	9.93278
420.612	26.3793	26.2598	7.9694	11.0476	8.4752	7.94531	8.61893	12.4763	9.33259	7.79305	4.0172	5.81347	4.84609	8.00291	7.79783	7.29338	9.47861	8.78276	13.0781	13.0781	8.52742	14.2678	12.4935	16.2599	12.2799	13.0146	13.6799	13.8134	16.9154	9.95022
421.201	26.6709	26.5159	8.06693	11.1769	8.57053	8.0409	8.72936	12.5803	9.40708	7.85245	4.05117	5.86532	4.89269	8.06343	7.86427	7.35822	9.56956	8.86949	13.2099	13.2099	8.61049	14.3265	12.5413	16.3363	12.338	13.0851	13.7549	13.8903	17.0048	10.0004
421.79	27.3817	27.203	8.27935	11.461	8.79125	8.25156	8.95621	12.8262	9.57793	8.00162	4.12286	5.97941	4.99355	8.21391	8.01046	7.53053	9.78797	9.07	13.5185	13.5185	8.80397	14.4716	12.6636	16.5075	12.4589	13.2248	13.8963	14.0375	17.1765	10.1021
422.379	27.9551	27.7282	8.46326	11.7058	8.98034	8.42997	9.14825	13.029	9.72672	8.1254	4.19216	6.08025	5.09046	8.35453	8.15533	7.67325	9.97805	9.24541	13.7878	13.7878	8.97331	14.6006	12.7707	16.6537	12.5628	13.3451	14.0179	14.1688	17.3404	10.1881
422.968	28.4346	28.1695	8.61266	11.8998	9.13704	8.57143	9.30245	13.1998	9.84194	8.2287	4.24291	6.1618	5.15845	8.47393	8.26526	7.79177	10.1264	9.38423	14.0061	14.0061	9.1111	14.7093	12.8583	16.7723	12.6422	13.4388	14.1054	14.2641	17.4643	10.2574
423.557	28.71	28.4058	8.6828	12.002	9.21634	8.63968	9.37698	13.2888	9.90676	8.28606	4.26952	6.19983	5.19523	8.54252	8.33728	7.85372	10.2098	9.46251	14.1237	14.1237	9.18273	14.7795	12.915	16.8514	12.6959	13.4975	14.1616	14.3252	17.5405	10.2945
424.146	28.7082	28.3891	8.65478	11.9743	9.19609	8.61388	9.35655	13.2658	9.87952	8.28714	4.26704	6.19521	5.17736	8.52139	8.31106	7.83421	10.1767	9.43433	14.0806	14.0806	9.15492	14.7763	12.9038	16.8409	12.6839	13.4857	14.1408	14.311	17.5182	10.2827
424.735	28.5158	28.1901	8.57575	11.8697	9.11661	8.54121	9.27789	13.1804	9.81475	8.2466	4.24597	6.15867	5.14998	8.46899	8.25886	7.7749	10.0987	9.36147	13.9715	13.9715	9.08038	14.7345	12.859	16.7795	12.6405	13.4403	14.0933	14.2592	17.4562	10.2443
425.324	27.9787	27.6573	8.39764	11.6209	8.93161	8.36658	9.0922	12.9797	9.65801	8.1243	4.1862	6.07584	5.06167	8.32504	8.11077	7.61976	9.89059	9.17308	13.6899	13.6899	8.89832	14.6154	12.7428	16.6307	12.5273	13.3208	13.9652	14.1347	17.3085	10.1566
425.912	27.4528	27.1155	8.24446	11.4008	8.76745	8.21276	8.92846	12.8006	9.52494	8.01524	4.1415	6.00292	4.98482	8.20959	7.99985	7.48617	9.7225	9.0157	13.462	13.462	8.74632	14.5067	12.6451	16.4984	12.4294	13.2266	13.8592	14.0324	17.1905	10.0857
426.501	26.6797	26.3255	8.00458	11.0646	8.51352	7.9733	8.66749	12.5293	9.31546	7.84686	4.06226	5.88471	4.85672	8.01989	7.81727	7.28684	9.45963	8.77563	13.1092	13.1092	8.51506	14.3334	12.4872	16.2934	12.2774	13.069	13.6866	13.8663	16.9867	9.96169
427.09	26.2872	25.9127	7.88804	10.9026	8.38287	7.8547	8.54469	12.3887	9.21075	7.76746	4.0294	5.82818	4.79645	7.9288	7.72964	7.18591	9.33313	8.66272	12.9423	12.9423	8.40522	14.2355	12.3998	16.1862	12.1981	12.9938	13.6099	13.787	16.8891	9.90211
427.678	26.1052	25.732	7.8169	10.8012	8.30675	7.787	8.4669	12.3154	9.15153	7.71917	3.99911	5.79429	4.74958	7.86566	7.6628	7.12501	9.25461	8.59358	12.8434	12.8434	8.33518	14.1694	12.337	16.1132	12.1399	12.9345	13.5523	13.724	16.815	9.85035
428.267	26.1321	25.7308	7.81841	10.8066	8.30868	7.78518	8.4764	12.3274	9.15488	7.72116	3.99894	5.80243	4.7402	7.86492	7.6636	7.12291	9.25404	8.59438	12.852	12.852	8.33557	14.1673	12.3311	16.1157	12.1391	12.9363	13.5549	13.7226	16.826	9.85004
428.856	26.2945	25.8676	7.86487	10.8637	8.36053	7.83354	8.52773	12.3847	9.18621	7.74958	4.01541	5.82982	4.75707	7.89115	7.69167	7.15363	9.28858	8.62374	12.908	12.908	8.36254	14.1939	12.3505	16.1553	12.1639	12.9641	13.5753	13.749	16.8643	9.86722
429.444	26.4439	25.9843	7.91695	10.9298	8.41195	7.87349	8.5799	12.4396	9.21974	7.77824	4.03344	5.86173	4.77478	7.92329	7.7266	7.18628	9.32713	8.6621	12.9698	12.9698	8.40232	14.2228	12.3777	16.2035	12.1953	13	13.6087	13.7894	16.9146	9.89665
430.033	27.0883	26.6167	8.11208	11.1887	8.61665	8.06516	8.78446	12.6597	9.37612	7.90713	4.1046	5.96785	4.86475	8.0641	7.86213	7.33939	9.52414	8.84756	13.2506	13.2506	8.57739	14.3508	12.4915	16.3594	12.3056	13.1256	13.7371	13.9262	17.0755	9.99257
430.621	27.7073	27.2031	8.29906	11.4386	8.81178	8.2439	8.9822	12.8814	9.53383	8.02957	4.17347	6.06981	4.94805	8.21228	8.00305	7.4925	9.72685	9.03455	13.5332	13.5332	8.75867	14.4903	12.6026	16.5081	12.4144	13.2486	13.8624	14.0549	17.2293	10.0838
431.21	28.3927	27.8438	8.49824	11.7126	9.03218	8.44881	9.20195	13.1185	9.70145	8.17058	4.24847	6.1756	5.04165	8.37929	8.16158	7.66473	9.94949	9.23857	13.8437	13.8437	8.95009	14.6494	12.7281	16.6791	12.5276	13.379	13.9938	14.1861	17.3897	10.1704
431.798	28.3748	27.7838	8.48662	11.6981	9.02464	8.44136	9.18874	13.105	9.68694	8.17358	4.25159	6.1721	5.04089	8.38823	8.16315	7.66006	9.93502	9.22787	13.8229	13.8229	8.93832	14.6693	12.7283	16.6758	12.5204	13.3764	13.9805	14.1751	17.3778	10.1581
432.387	27.6204	27.0023	8.23648	11.3627	8.77103	8.20353	8.92275	12.811	9.46609	8.02263	4.17061	6.05473	4.9208	8.21124	7.97831	7.45474	9.66325	8.98001	13.4471	13.4471	8.69569	14.5101	12.5818	16.4742	12.3675	13.2126	13.8019	14.0006	17.1692	10.0251
432.975	26.4432	25.859	7.88546	10.8769	8.39155	7.85342	8.54728	12.3942	9.1607	7.77816	4.04637	5.87521	4.74461	7.94785	7.72102	7.16016	9.28021	8.62942	12.9307	12.9307	8.36279	14.25	12.3511	16.1622	12.1547	12.9828	13.558	13.7589	16.8779	9.85826
433.563	25.5813	25.0243	7.6238	10.5115	8.10579	7.58625	8.26337	12.0861	8.93227	7.58136	3.95263	5.74087	4.58953	7.73331	7.5132	6.93429	8.99765	8.3642	12.5426	12.5426	8.10696	14.0188	12.1519	15.9085	11.9706	12.792	13.358	13.5615	16.6403	9.71626
434.152	25.4689	24.9261	7.59679	10.4623	8.06213	7.55265	8.23124	12.0596	8.91014	7.5494	3.94837	5.7362	4.56486	7.69059	7.48991	6.90345	8.95585	8.33136	12.5005	12.5005	8.07324	13.976	12.113	15.8782	11.9433	12.7738	13.3361	13.5369	16.6157	9.70724
434.74	25.6703	25.0856	7.64981	10.5243	8.11405	7.60505	8.29121	12.1307	8.95221	7.57654	3.97235	5.77355	4.58611	7.71672	7.5187	6.94213	9.00282	8.37372	12.5706	12.5706	8.11438	14.0074	12.1321	15.9249	11.9661	12.8076	13.3606	13.5696	16.661	9.73459
435.328	26.0644	25.3805	7.73292	10.6379	8.21485	7.70086	8.40726	12.2402	9.02135	7.63345	4.01871	5.82726	4.62159	7.7721	7.57362	7.00243	9.0737	8.44362	12.6828	12.6828	8.18497	14.0894	12.1849	16.0069	12.0178	12.8732	13.4156	13.6218	16.7464	9.78558
435.917	26.3873	25.5734	7.76797	10.7011	8.27592	7.76013	8.49215	12.3046	9.04809	7.6361	4.04575	5.84283	4.61451	7.80326	7.59684	7.02859	9.10858	8.48345	12.7493	12.7493	8.2218	14.1386	12.2129	16.0479	12.0536	12.9349	13.455	13.6558	16.8123	9.82617
436.505	26.4616	25.5271	7.71271	10.6534	8.25151	7.74112	8.48625	12.2802	9.00929	7.58612	4.05464	5.82846	4.56142	7.76569	7.56288	6.99084	9.05975	8.44572	12.6916	12.6916	8.18187	14.123	12.1888	16.0104	12.033	12.9409	13.4346	13.618	16.7968	9.82082
437.093	26.3822	25.3634	7.6483	10.5836	8.19993	7.69853	8.45289	12.2302	8.95592	7.52751	4.04797	5.80553	4.51411	7.71728	7.51681	6.94165	9.00014	8.39725	12.6156	12.6156	8.12962	14.0898	12.1535	15.967	12.0156	12.9422	13.4079	13.586	16.775	9.81531
437.681	26.0441	25.0253	7.57142	10.469	8.11145	7.61686	8.36323	12.1348	8.88278	7.47159	4.01832	5.77111	4.47573	7.65995	7.46441	6.88378	8.92178	8.32143	12.5063	12.5063	8.0607	14.0192	12.0934	15.8874	11.9633	12.8805	13.3446	13.5222	16.6996	9.77217
438.269	25.8843	24.922	7.57324	10.447	8.08984	7.58913	8.32619	12.1051	8.87037	7.47999	4.00342	5.76302	4.49335	7.66078	7.4623	6.8838	8.91799	8.31855	12.501	12.501	8.05674	14.0166	12.0868	15.8803	11.9529	12.8556	13.3273	13.5276	16.6784	9.7521
438.857	25.5141	24.6578	7.52239	10.3522	8.00594	7.50228	8.221	12.0196	8.81707	7.45526	3.96384	5.72993	4.48432	7.63605	7.43587	6.85137	8.87474	8.2728	12.4348	12.4348	8.01378	13.9578	12.0379	15.824	11.8953	12.775	13.2689	13.4826	16.5858	9.68993
439.445	25.1627	24.3896	7.45753	10.2445	7.91756	7.41099	8.11766	11.9236	8.75335	7.42005	3.92818	5.69425	4.45698	7.59165	7.39339	6.80914	8.8163	8.22156	12.3554	12.3554	7.96204	13.8939	11.9823	15.7512	11.833	12.6906	13.1968	13.4214	16.4841	9.62749
440.033	24.9018	24.1492	7.40474	10.1635	7.84768	7.34743	8.04404	11.8552	8.70607	7.39161	3.90637	5.67161	4.43051	7.55931	7.36144	6.76701	8.76531	8.17262	12.2862	12.2862	7.91437	13.8322	11.9251	15.6876	11.7844	12.629	13.1486	13.3679	16.4082	9.58452
440.621	24.9066	24.141	7.39992	10.1524	7.84513	7.34212	8.0376	11.8521	8.70372	7.40099	3.90836	5.68189	4.4286	7.55845	7.35695	6.7635	8.7504	8.16421	12.2857	12.2857	7.90895	13.8296	11.9171	15.6771	11.7806	12.6168	13.1387	13.3557	16.4033	9.57877
441.209	25.0813	24.2943	7.45395	10.2177	7.89398	7.38733	8.09578	11.9161	8.74629	7.43995	3.92657	5.7128	4.45552	7.59398	7.38824	6.78669	8.78585	8.19354	12.3411	12.3411	7.94146	13.871	11.9479	15.7284	11.818	12.6605	13.1791	13.4034	16.4715	9.6116
441.797	25.5921	24.7636	7.58789	10.389	8.03441	7.5152	8.23859	12.0789	8.85069	7.52795	3.97174	5.78623	4.51796	7.68001	7.47015	6.87575	8.89837	8.30218	12.5052	12.5052	8.04272	13.9712	12.0307	15.8425	11.8976	12.7495	13.2707	13.4977	16.5994	9.67607
442.385	26.0371	25.1774	7.72819	10.5685	8.17248	7.64752	8.38406	12.2287	8.95658	7.61023	4.0165	5.85303	4.58332	7.76754	7.56088	6.96275	9.02046	8.41414	12.6748	12.6748	8.14803	14.0724	12.1223	15.9676	11.9863	12.8504	13.3778	13.612	16.7299	9.74972
442.973	26.7681	25.8649	7.93436	10.8432	8.39715	7.85691	8.602	12.4618	9.12181	7.75351	4.0976	5.97116	4.6851	7.91511	7.70354	7.11736	9.21609	8.59541	12.9508	12.9508	8.31887	14.2314	12.2501	16.1406	12.1052	12.9849	13.5171	13.7544	16.899	9.84089
443.561	26.9912	26.0624	7.99736	10.9368	8.47253	7.92836	8.67138	12.525	9.16815	7.80414	4.1241	6.01179	4.71457	7.96907	7.75145	7.1641	9.2777	8.64708	13.0386	13.0386	8.37332	14.2922	12.3018	16.2065	12.1469	13.0291	13.5633	13.8043	16.9555	9.86665
444.148	27.1435	26.1839	8.02576	10.9814	8.51174	7.96334	8.70564	12.564	9.18686	7.83681	4.14063	6.03144	4.73281	7.99718	7.77318	7.19061	9.30337	8.67316	13.0749	13.0749	8.39404	14.3233	12.3161	16.2299	12.1608	13.0458	13.574	13.8177	16.977	9.87099
444.736	26.9783	25.9918	7.95982	10.8961	8.44816	7.90038	8.63642	12.4993	9.138	7.80669	4.12663	6.01511	4.70589	7.95612	7.7281	7.14291	9.2399	8.61437	12.9933	12.9933	8.33977	14.2792	12.2865	16.1792	12.1249	13.0069	13.5337	13.7761	16.9303	9.84391
445.324	26.7695	25.7688	7.8834	10.7879	8.36608	7.81856	8.5545	12.4173	9.07481	7.75459	4.10218	5.97793	4.66671	7.89801	7.6717	7.08596	9.1638	8.55025	12.8896	12.8896	8.27326	14.2144	12.2279	16.1029	12.0703	12.9475	13.4671	13.7035	16.8562	9.80145
445.912	26.6978	25.6731	7.86082	10.7505	8.34348	7.79383	8.53138	12.3891	9.05224	7.73212	4.09199	5.9724	4.6528	7.88129	7.65325	7.06133	9.13748	8.52589	12.8578	12.8578	8.2518	14.1903	12.2146	16.081	12.0512	12.9261	13.4506	13.6833	16.8411	9.79637
446.499	26.4199	25.3927	7.78185	10.6405	8.25896	7.71522	8.45196	12.2961	8.9798	7.66837	4.06461	5.92604	4.61127	7.82742	7.60319	6.99836	9.05328	8.45287	12.7441	12.7441	8.17786	14.1377	12.1586	16.0187	12.0069	12.8782	13.4026	13.6279	16.7733	9.76224
447.087	26.3824	25.3498	7.77613	10.6197	8.24787	7.70651	8.44326	12.2855	8.96921	7.66736	4.06764	5.92991	4.61077	7.82393	7.59808	6.98989	9.03501	8.43584	12.7306	12.7306	8.16775	14.1432	12.1578	16.025	12.0093	12.8843	13.4103	13.6357	16.7769	9.76784
447.674	26.2327	25.1916	7.73011	10.5433	8.19635	7.65495	8.38527	12.2282	8.92889	7.62677	4.04941	5.90375	4.5794	7.78754	7.56304	6.95311	8.97939	8.38723	12.6568	12.6568	8.12161	14.1043	12.1096	15.9681	11.9631	12.8453	13.3628	13.5792	16.7113	9.72477
448.262	26.0969	25.0405	7.6918	10.4814	8.14929	7.61553	8.33592	12.1845	8.89113	7.58971	4.02877	5.88195	4.55111	7.7513	7.53023	6.91566	8.93197	8.34419	12.5905	12.5905	8.08186	14.067	12.0741	15.9232	11.925	12.8064	13.3166	13.5385	16.6728	9.69563
448.85	25.7548	24.6876	7.60541	10.36	8.05613	7.53222	8.2443	12.0807	8.81344	7.51355	3.99833	5.83063	4.49884	7.69044	7.4741	6.84879	8.84526	8.26708	12.4791	12.4791	8.00695	13.9866	12.0007	15.8268	11.8547	12.7406	13.2399	13.4611	16.5801	9.63758
449.437	25.4819	24.4382	7.53943	10.277	7.98643	7.4742	8.18719	12.0045	8.75061	7.47568	3.99086	5.80703	4.46918	7.64902	7.4317	6.79944	8.78406	8.21186	12.4059	12.4059	7.95545	13.9386	11.9627	15.7763	11.8242	12.7048	13.203	13.4245	16.5452	9.61648
450.025	25.3037	24.252	7.47736	10.1939	7.93085	7.41566	8.12213	11.9353	8.69881	7.44518	3.97457	5.7784	4.43392	7.61013	7.38592	6.76245	8.73377	8.16752	12.3452	12.3452	7.90726	13.8847	11.905	15.709	11.7685	12.6569	13.1463	13.3592	16.4701	9.56567
450.612	25.1623	24.102	7.43321	10.1259	7.88255	7.36677	8.06908	11.8961	8.66532	7.42443	3.96371	5.76429	4.41092	7.58228	7.35604	6.74358	8.70614	8.13957	12.301	12.301	7.87696	13.8522	11.8701	15.6651	11.7399	12.6177	13.1058	13.3204	16.431	9.54225
451.199	24.9359	23.847	7.3682	10.0274	7.81004	7.29588	7.99172	11.8215	8.6072	7.37712	3.94218	5.72932	4.37001	7.53298	7.31125	6.70988	8.6582	8.09419	12.2347	12.2347	7.83394	13.7885	11.8072	15.5857	11.6801	12.5566	13.0373	13.2519	16.3481	9.49335
451.787	24.6233	23.5465	7.30407	9.9328	7.73328	7.23042	7.91879	11.7341	8.54116	7.31915	3.91951	5.69302	4.32937	7.48698	7.2631	6.68081	8.61693	8.05813	12.1848	12.1848	7.80514	13.73	11.7591	15.5158	11.6336	12.5048	12.9867	13.1982	16.2836	9.46111
452.374	24.3146	23.2385	7.23332	9.84303	7.66149	7.1687	7.84967	11.6317	8.4654	7.2512	3.88991	5.6433	4.27626	7.432	7.20652	6.65238	8.58093	8.02514	12.1422	12.1422	7.77556	13.6544	11.6944	15.428	11.5651	12.435	12.9175	13.1152	16.1945	9.40781
452.961	23.9563	22.8864	7.16045	9.7465	7.58286	7.09882	7.76758	11.5288	8.39149	7.18427	3.85499	5.59614	4.22207	7.37581	7.14905	6.62339	8.54346	7.99459	12.096	12.096	7.74423	13.5763	11.6229	15.3394	11.4969	12.3629	12.8439	13.0339	16.1018	9.354
453.549	23.6397	22.5487	7.10162	9.66536	7.51915	7.03715	7.70703	11.4336	8.32555	7.12436	3.83229	5.55718	4.17952	7.32571	7.10709	6.60656	8.51787	7.97067	12.0604	12.0604	7.72468	13.5054	11.5596	15.2561	11.4413	12.302	12.7728	12.9674	16.0241	9.31142
454.136	23.2089	22.1188	7.02798	9.5664	7.44136	6.96488	7.62686	11.3209	8.24456	7.05592	3.79481	5.50352	4.12184	7.26718	7.05587	6.58354	8.48558	7.94764	12.0132	12.0132	7.70201	13.426	11.4874	15.1666	11.3762	12.2349	12.6946	12.8969	15.9351	9.2569
454.723	22.8299	21.7291	6.97712	9.48647	7.38154	6.91357	7.56909	11.2164	8.17016	7.00224	3.77342	5.46574	4.0725	7.21788	7.01443	6.56624	8.46304	7.92677	11.9845	11.9845	7.68484	13.3599	11.4329	15.0908	11.3304	12.181	12.6308	12.8408	15.8646	9.21772
455.31	22.4755	21.3976	6.93088	9.4177	7.32663	6.87211	7.52086	11.1304	8.10468	6.9578	3.75747	5.43778	4.02966	7.1816	6.9794	6.54572	8.43745	7.91089	11.9602	11.9602	7.66635	13.3038	11.3838	15.0349	11.2873	12.1335	12.5847	12.7945	15.8081	9.18486
455.897	22.3641	21.2785	6.92093	9.39571	7.3117	6.8589	7.50714	11.1003	8.07938	6.94117	3.75501	5.43684	4.0129	7.16838	6.96302	6.53691	8.42725	7.90686	11.9609	11.9609	7.66165	13.2835	11.3625	15.0167	11.2721	12.1179	12.5716	12.7758	15.7882	9.17924
456.484	22.3841	21.2995	6.9056	9.3856	7.30229	6.84794	7.50012	11.103	8.07815	6.9339	3.74819	5.43601	4.00789	7.17085	6.96006	6.53797	8.42374	7.90978	11.9624	11.9624	7.6614	13.2748	11.3493	15.0131	11.2596	12.1077	12.5594	12.7654	15.7778	9.16986
457.072	22.4915	21.3893	6.91008	9.39447	7.3102	6.85027	7.50159	11.1242	8.08807	6.93452	3.74445	5.43955	4.00579	7.16675	6.94964	6.53806	8.42326	7.90437	11.9654	11.9654	7.66182	13.2753	11.344	15.0137	11.2561	12.0981	12.5502	12.7557	15.7726	9.16085
457.659	22.6705	21.5638	6.93942	9.42901	7.33748	6.87546	7.53704	11.172	8.12271	6.95892	3.76537	5.4691	4.02975	7.19055	6.97623	6.54491	8.42917	7.91084	11.9819	11.9819	7.67081	13.3056	11.3635	15.0479	11.2875	12.1292	12.5802	12.7889	15.8201	9.18789
458.246	22.9627	21.8326	6.99821	9.49274	7.38839	6.92546	7.59089	11.2554	8.18	7.00161	3.79747	5.51137	4.06739	7.21633	7.00139	6.55315	8.4404	7.92067	12.0051	12.0051	7.68289	13.3547	11.4066	15.0984	11.3249	12.1755	12.6272	12.8342	15.8799	9.22388
458.833	23.4468	22.2772	7.08051	9.59137	7.46804	6.99776	7.67037	11.3869	8.27631	7.0801	3.84608	5.57581	4.13113	7.28167	7.06788	6.57373	8.46612	7.94727	12.0458	12.0458	7.70216	13.4482	11.4842	15.201	11.4013	12.2585	12.7177	12.9218	15.9911	9.28611
459.419	23.9247	22.7154	7.15836	9.69382	7.55029	7.07202	7.74907	11.5162	8.36429	7.1605	3.88908	5.63828	4.19067	7.3466	7.12078	6.59694	8.49374	7.96993	12.0841	12.0841	7.72349	13.5293	11.5542	15.2961	11.4588	12.3204	12.7864	12.9829	16.0718	9.3267
460.006	24.2834	23.0411	7.22348	9.78189	7.62423	7.13658	7.82059	11.6147	8.43141	7.2151	3.91802	5.68886	4.23976	7.41366	7.17985	6.61652	8.52103	7.99199	12.1293	12.1293	7.74862	13.613	11.6134	15.3879	11.5228	12.3911	12.8606	13.0534	16.1687	9.37686
460.593	24.3997	23.1307	7.24494	9.81202	7.65102	7.16093	7.84854	11.6478	8.44847	7.23259	3.92627	5.70627	4.25133	7.44167	7.20476	6.62284	8.53169	8.00104	12.1425	12.1425	7.75945	13.6461	11.6389	15.4174	11.5419	12.4152	12.8836	13.0788	16.1986	9.38822
461.18	24.305	23.0221	7.2329	9.78859	7.63488	7.15018	7.83239	11.6282	8.43403	7.21594	3.92036	5.70244	4.24157	7.43657	7.20462	6.61897	8.52437	7.99815	12.1352	12.1352	7.75519	13.6372	11.6268	15.3975	11.5318	12.404	12.8638	13.0731	16.1847	9.38426
461.767	23.9688	22.6881	7.16016	9.68968	7.56247	7.08391	7.75183	11.5256	8.3546	7.15576	3.89231	5.65524	4.18496	7.38049	7.14775	6.60213	8.49135	7.97295	12.0917	12.0917	7.72667	13.5615	11.5608	15.3046	11.461	12.3186	12.7777	12.9895	16.0776	9.32113
462.354	23.3956	22.1374	7.06284	9.5607	7.46563	6.99294	7.64857	11.3741	8.24913	7.05951	3.84663	5.58592	4.11024	7.30926	7.07566	6.57431	8.4522	7.93902	12.0426	12.0426	7.69475	13.4507	11.4568	15.1772	11.3676	12.2199	12.6685	12.8789	15.9412	9.24779
462.94	22.797	21.5496	6.96561	9.43292	7.36957	6.90069	7.54739	11.2136	8.13021	6.96547	3.80156	5.51258	4.02587	7.24027	7.00912	6.54416	8.41866	7.90627	11.9995	11.9995	7.66513	13.3524	11.3694	15.0594	11.2862	12.1367	12.5782	12.7795	15.8239	9.17472
463.527	22.2906	21.0675	6.9082	9.35054	7.29786	6.84084	7.4848	11.1096	8.05728	6.90863	3.77783	5.48038	3.97879	7.19915	6.97402	6.52208	8.39633	7.88717	11.9735	11.9735	7.65694	13.2907	11.3152	14.9989	11.2481	12.103	12.538	12.7386	15.7692	9.15177
464.114	22.2316	21.0126	6.89835	9.33447	7.27967	6.83041	7.4755	11.0948	8.03971	6.8966	3.78019	5.48269	3.96658	7.17816	6.96028	6.52126	8.39272	7.88338	11.975	11.975	7.6558	13.2702	11.2987	14.9867	11.2345	12.0939	12.5241	12.7306	15.7634	9.14896
464.7	22.5879	21.3596	6.95463	9.39899	7.32223	6.87688	7.52429	11.1897	8.10717	6.9392	3.81328	5.53075	4.00734	7.20015	6.98008	6.53374	8.40286	7.89694	12.0046	12.0046	7.67459	13.3009	11.3286	15.0442	11.2714	12.1343	12.5697	12.7781	15.8294	9.18825
465.287	23.3838	22.1003	7.08533	9.56221	7.45557	6.99774	7.65849	11.3954	8.24652	7.04428	3.88102	5.62401	4.0962	7.28822	7.06401	6.56667	8.44564	7.93623	12.0716	12.0716	7.70828	13.4183	11.4313	15.1865	11.3775	12.2454	12.691	12.8931	15.9811	9.27252
465.874	24.2466	22.8926	7.25213	9.77501	7.6254	7.15585	7.83211	11.6405	8.4209	7.19263	3.96777	5.74644	4.2138	7.42485	7.18604	6.61275	8.50486	7.99311	12.1678	12.1678	7.76278	13.5923	11.5777	15.3813	11.5192	12.3995	12.8537	13.0506	16.1782	9.38607
466.46	24.8793	23.4552	7.36646	9.92911	7.75323	7.26769	7.9546	11.8112	8.53497	7.30463	4.02535	5.82942	4.29666	7.52871	7.27688	6.65591	8.5572	8.03629	12.2378	12.2378	7.79697	13.7282	11.6809	15.515	11.6172	12.5004	12.9551	13.1535	16.3008	9.45112
467.047	25.006	23.5398	7.37864	9.95078	7.77475	7.28519	7.96741	11.8339	8.5547	7.33327	4.04078	5.84375	4.31233	7.55853	7.2971	6.6649	8.5642	8.04397	12.2487	12.2487	7.80015	13.7648	11.7001	15.5304	11.6253	12.501	12.9495	13.1597	16.3048	9.44074
467.633	24.5399	23.0755	7.2758	9.81704	7.67008	7.1867	7.85136	11.6851	8.44862	7.24299	3.98561	5.76479	4.24186	7.48737	7.22928	6.63036	8.5199	8.00306	12.1814	12.1814	7.75522	13.6697	11.6169	15.4109	11.544	12.3997	12.8468	13.0573	16.1785	9.36374
468.22	23.719	22.283	7.12781	9.61686	7.51885	7.04848	7.69776	11.4569	8.2931	7.10359	3.91569	5.65594	4.13061	7.37464	7.12438	6.57531	8.45071	7.9424	12.0919	12.0919	7.70021	13.5202	11.488	15.2298	11.4164	12.262	12.7007	12.909	15.9982	9.2632
468.806	22.8255	21.4235	6.98875	9.42706	7.37069	6.91419	7.55314	11.2172	8.12804	6.96605	3.84219	5.54494	4.01719	7.26788	7.02694	6.53571	8.39671	7.89537	12.0203	12.0203	7.65545	13.3696	11.3601	15.0584	11.2966	12.1312	12.5652	12.7691	15.8276	9.17478
469.392	22.0493	20.685	6.89744	9.29694	7.28056	6.83085	7.4596	11.0614	8.01886	6.89251	3.81313	5.4934	3.95284	7.20889	6.96608	6.5141	8.36483	7.86597	11.9754	11.9754	7.63328	13.2803	11.2792	14.953	11.2243	12.0522	12.4755	12.6791	15.7255	9.11776
469.979	21.3403	20.0173	6.85061	9.22917	7.22471	6.78415	7.4048	10.9616	7.94843	6.86052	3.79969	5.47426	3.92602	7.1901	6.94233	6.4982	8.34507	7.84579	11.9348	11.9348	7.61939	13.2357	11.2382	14.9022	11.1914	12.0123	12.4344	12.6357	15.6767	9.09479
470.565	20.6014	19.3238	6.81424	9.17711	7.18446	6.75072	7.36498	10.9159	7.91753	6.84463	3.79712	5.46959	3.91968	7.17933	6.92997	6.47512	8.32316	7.82589	11.9022	11.9022	7.60604	13.2082	11.2097	14.8646	11.1723	11.9874	12.4082	12.5999	15.6487	9.08264
471.151	19.8945	18.657	6.77975	9.13656	7.14574	6.72195	7.33053	10.8709	7.8891	6.83147	3.79634	5.4616	3.91102	7.17006	6.92329	6.4529	8.29194	7.80126	11.866	11.866	7.58855	13.179	11.1798	14.8192	11.1487	11.9582	12.3834	12.5628	15.6195	9.06853
471.738	19.3338	18.1253	6.75596	9.10047	7.11668	6.69984	7.31172	10.8511	7.88433	6.81537	3.79805	5.46231	3.90649	7.16091	6.92442	6.43725	8.27103	7.79065	11.8596	11.8596	7.58327	13.1614	11.1635	14.8036	11.1452	11.9526	12.3786	12.5546	15.6159	9.07296
472.324	19.0492	17.8441	6.74414	9.08536	7.10375	6.6894	7.30167	10.8363	7.87606	6.81155	3.80596	5.47234	3.90216	7.1542	6.92055	6.43568	8.25818	7.78482	11.8537	11.8537	7.57831	13.1448	11.1464	14.7895	11.1341	11.9473	12.3745	12.5468	15.6052	9.06647
472.91	19.0172	17.8065	6.76073	9.09161	7.10298	6.69588	7.31496	10.8414	7.8828	6.80972	3.81574	5.48482	3.90563	7.14686	6.92014	6.43586	8.25954	7.79147	11.8631	11.8631	7.58344	13.1286	11.1323	14.7909	11.1341	11.9541	12.373	12.5548	15.6094	9.07414
473.496	19.2195	17.994	6.76855	9.09855	7.11119	6.7024	7.316	10.8568	7.88245	6.82457	3.82768	5.49486	3.90304	7.14056	6.90265	6.4418	8.26312	7.79229	11.8671	11.8671	7.58304	13.1289	11.1249	14.7855	11.1234	11.942	12.3588	12.5492	15.6027	9.05813
474.082	19.4765	18.2385	6.79265	9.12006	7.12212	6.71817	7.33916	10.8707	7.88932	6.81391	3.81409	5.48006	3.89941	7.12902	6.89354	6.43675	8.26185	7.78967	11.8755	11.8755	7.58625	13.1184	11.1164	14.7883	11.1169	11.9407	12.3513	12.5512	15.6098	9.06075
474.668	19.7728	18.5	6.7943	9.12052	7.13002	6.71388	7.33964	10.8848	7.88991	6.82199	3.82194	5.48376	3.89509	7.13276	6.88914	6.4462	8.27264	7.79466	11.8921	11.8921	7.58779	13.136	11.1266	14.8056	11.1237	11.9445	12.3602	12.5571	15.6143	9.05716
475.254	20.0103	18.7143	6.80329	9.13182	7.13992	6.72229	7.35255	10.8896	7.89702	6.81317	3.82577	5.48404	3.89797	7.14473	6.89935	6.44984	8.27682	7.79934	11.9071	11.9071	7.59325	13.1412	11.1325	14.8244	11.1355	11.9474	12.3716	12.5589	15.6202	9.06185
475.84	20.2517	18.9292	6.8067	9.13145	7.14691	6.72248	7.3503	10.9044	7.90183	6.83007	3.84948	5.50648	3.90021	7.16262	6.90581	6.45785	8.28345	7.79886	11.9088	11.9088	7.59022	13.1631	11.1465	14.8368	11.1481	11.951	12.38	12.5643	15.6208	9.05871
476.426	20.3974	19.0605	6.8236	9.14306	7.16276	6.73667	7.36482	10.9077	7.90588	6.83255	3.85198	5.50882	3.90286	7.16099	6.90516	6.45089	8.27418	7.79385	11.9042	11.9042	7.58524	13.1595	11.1393	14.8267	11.1422	11.9372	12.3682	12.5559	15.6032	9.0486
477.012	20.4076	19.0428	6.82649	9.14301	7.16955	6.74084	7.36468	10.9065	7.90127	6.82883	3.85117	5.50756	3.89654	7.15426	6.89861	6.44832	8.26916	7.788	11.9	11.9	7.57553	13.1569	11.1303	14.8062	11.124	11.9307	12.3492	12.542	15.5861	9.03681
477.598	20.2426	18.8846	6.81919	9.1319	7.16537	6.7362	7.35717	10.8931	7.89199	6.83254	3.85696	5.5155	3.89804	7.15407	6.89875	6.44251	8.25852	7.78043	11.8984	11.8984	7.57095	13.1428	11.1203	14.7946	11.1136	11.9151	12.3345	12.5272	15.5687	9.02235
478.184	19.9989	18.6344	6.80805	9.12655	7.15738	6.7335	7.34905	10.882	7.88041	6.8217	3.86093	5.51962	3.89398	7.15669	6.89755	6.4437	8.25372	7.77628	11.8973	11.8973	7.57144	13.1441	11.12	14.793	11.1162	11.9183	12.3319	12.5208	15.5721	9.02291
478.77	19.7977	18.4539	6.8094	9.12484	7.15049	6.72818	7.34989	10.8755	7.87506	6.83068	3.87397	5.53589	3.89786	7.16258	6.90081	6.43811	8.24044	7.77218	11.8879	11.8879	7.57011	13.1428	11.1198	14.8022	11.13	11.9236	12.3466	12.5303	15.5818	9.03016
479.356	19.7321	18.379	6.80694	9.12631	7.15171	6.73197	7.3369	10.8754	7.86932	6.8167	3.87338	5.53035	3.89077	7.16523	6.90083	6.44024	8.2405	7.76213	11.8766	11.8766	7.5581	13.1388	11.1177	14.8028	11.1372	11.9272	12.353	12.5387	15.5826	9.03763
479.942	19.7407	18.3984	6.81209	9.12789	7.14832	6.73254	7.34378	10.8828	7.87584	6.82171	3.88155	5.53997	3.88909	7.16815	6.90113	6.43528	8.24167	7.76218	11.8808	11.8808	7.55688	13.1387	11.1169	14.8083	11.1373	11.9293	12.3585	12.5465	15.5874	9.04088
480.527	19.8381	18.4795	6.80909	9.12504	7.15421	6.73094	7.3433	10.8881	7.87328	6.82133	3.88552	5.54209	3.88498	7.16471	6.89371	6.43739	8.24608	7.76093	11.8814	11.8814	7.55293	13.1271	11.1078	14.7903	11.1214	11.9129	12.3438	12.5314	15.5765	9.02615
481.113	19.9297	18.547	6.82843	9.13874	7.16785	6.74146	7.37469	10.8941	7.87902	6.82357	3.89073	5.55073	3.88967	7.16196	6.89003	6.43964	8.25105	7.77685	11.9044	11.9044	7.57149	13.1309	11.1061	14.7898	11.1189	11.9136	12.3433	12.527	15.5836	9.02328
481.699	20.0741	18.6607	6.83857	9.14979	7.18442	6.75156	7.38203	10.8975	7.87399	6.81721	3.88222	5.54639	3.88342	7.15776	6.8836	6.44438	8.25138	7.77413	11.9072	11.9072	7.57069	13.1295	11.0985	14.7805	11.1124	11.9053	12.3284	12.5128	15.5669	9.01515
482.285	20.0234	18.6024	6.85292	9.15819	7.18785	6.76572	7.39452	10.8921	7.86913	6.81209	3.88625	5.54391	3.88221	7.16083	6.88642	6.44399	8.25165	7.77682	11.9222	11.9222	7.57222	13.1331	11.0957	14.7868	11.1167	11.9116	12.328	12.5115	15.5666	9.01831
482.87	19.8437	18.4253	6.84889	9.15665	7.1902	6.76901	7.39473	10.884	7.85943	6.81431	3.89919	5.55721	3.8733	7.15646	6.87483	6.42879	8.22785	7.75862	11.9008	11.9008	7.54965	13.1208	11.0826	14.7662	11.1022	11.8995	12.307	12.4872	15.5457	9.0043
483.456	19.5685	18.148	6.8343	9.13766	7.18375	6.76115	7.39102	10.8719	7.84746	6.81264	3.91174	5.56213	3.87029	7.15633	6.86928	6.41142	8.20628	7.74363	11.8815	11.8815	7.53487	13.1073	11.0697	14.7489	11.0902	11.8875	12.2935	12.472	15.5312	8.99641
484.041	19.3886	17.9566	6.82459	9.13353	7.18117	6.75598	7.3949	10.8689	7.84152	6.80381	3.91975	5.57708	3.86685	7.14715	6.86463	6.40301	8.19444	7.73112	11.8684	11.8684	7.52477	13.1094	11.0735	14.7492	11.0993	11.892	12.3007	12.4742	15.5383	9.00481
484.627	19.4734	18.0472	6.83528	9.13712	7.18249	6.75592	7.41286	10.8786	7.84379	6.79593	3.91911	5.57545	3.86442	7.14364	6.8688	6.40552	8.20232	7.73654	11.8803	11.8803	7.53394	13.1149	11.076	14.7676	11.1122	11.9082	12.3244	12.4985	15.5717	9.02534
485.212	20.6831	19.2401	6.97504	9.29461	7.2724	6.84472	7.5703	11.0542	7.96294	6.85933	3.98097	5.68113	3.91063	7.16638	6.90794	6.4322	8.2526	7.7884	11.9846	11.9846	7.58538	13.1595	11.1555	14.9121	11.2306	12.0455	12.4877	12.6706	15.801	9.13551
485.798	24.9238	23.248	7.94569	10.5697	8.26228	7.75291	8.61363	12.3645	8.86622	7.54564	4.39918	6.28155	4.37348	7.8845	7.59874	7.08793	9.09536	8.57457	13.2317	13.2317	8.348	13.944	11.8341	15.8738	11.9218	12.8144	13.2812	13.4854	16.8077	9.69825
486.383	23.9404	22.1447	7.70395	10.2875	8.10077	7.57416	8.36081	12.0396	8.62367	7.41469	4.28842	6.10116	4.27501	7.79566	7.48298	6.9469	8.88367	8.36777	12.8926	12.8926	8.12462	13.9	11.7378	15.6708	11.7691	12.6116	13.0678	13.2595	16.5172	9.51188
486.969	23.9404	22.1447	7.70395	10.2875	8.10077	7.57416	8.36081	12.0396	8.62367	7.41469	4.28842	6.10116	4.27501	7.79566	7.48298	6.9469	8.88367	8.36777	12.8926	12.8926	8.12462	13.9	11.7378	15.6708	11.7691	12.6116	13.0678	13.2595	16.5172	9.51188
487.554	23.9404	22.1447	7.70395	10.2875	8.10077	7.57416	8.36081	12.0396	8.62367	7.41469	4.28842	6.10116	4.27501	7.79566	7.48298	6.9469	8.88367	8.36777	12.8926	12.8926	8.12462	13.9	11.7378	15.6708	11.7691	12.6116	13.0678	13.2595	16.5172	9.51188
488.139	23.9404	22.1447	7.70395	10.2875	8.10077	7.57416	8.36081	12.0396	8.62367	7.41469	4.28842	6.10116	4.27501	7.79566	7.48298	6.9469	8.88367	8.36777	12.8926	12.8926	8.12462	13.9	11.7378	15.6708	11.7691	12.6116	13.0678	13.2595	16.5172	9.51188
488.724	23.9404	22.1447	7.70395	10.2875	8.10077	7.57416	8.36081	12.0396	8.62367	7.41469	4.28842	6.10116	4.27501	7.79566	7.48298	6.9469	8.88367	8.36777	12.8926	12.8926	8.12462	13.9	11.7378	15.6708	11.7691	12.6116	13.0678	13.2595	16.5172	9.51188
489.31	22.9571	21.0415	7.46222	10.0054	7.93925	7.39542	8.10798	11.7148	8.38112	7.28375	4.17766	5.92076	4.17654	7.70683	7.36721	6.80587	8.67198	8.16097	12.5536	12.5536	7.90125	13.856	11.6415	15.4678	11.6163	12.4087	12.8544	13.0336	16.2268	9.32551
489.895	19.0148	17.4153	6.85396	9.1828	7.27305	6.81966	7.46042	10.8918	7.81833	6.78056	3.93622	5.5568	3.82154	7.21456	6.91531	6.43879	8.20237	7.74184	11.8982	11.8982	7.51897	13.1896	11.0816	14.7478	11.1099	11.8752	12.2879	12.447	15.5209	8.96454
490.48	17.207	15.7685	6.78105	9.07021	7.16812	6.75136	7.39079	10.8157	7.77366	6.72169	3.9458	5.55629	3.79795	7.12764	6.8438	6.39526	8.14658	7.7009	11.8379	11.8379	7.49807	13.0573	10.9876	14.6427	11.04	11.8192	12.2073	12.3494	15.4345	8.94061
491.065	16.4965	15.111	6.75807	9.03523	7.13993	6.73661	7.3718	10.7893	7.75063	6.69631	3.95551	5.55383	3.78716	7.09395	6.81085	6.38296	8.12269	7.68414	11.8164	11.8164	7.48889	13.0148	10.9473	14.598	11.0121	11.8025	12.165	12.3128	15.3944	8.93243
491.65	16.0109	14.6574	6.75583	9.01906	7.12881	6.72712	7.37043	10.774	7.74477	6.70085	3.96859	5.56356	3.78602	7.0979	6.81561	6.37827	8.11725	7.67928	11.8063	11.8063	7.49054	13.0038	10.9427	14.5941	11.0097	11.8013	12.1635	12.3023	15.3896	8.93604
492.236	15.6176	14.2884	6.74705	9.00681	7.1203	6.72652	7.36501	10.7628	7.74187	6.69184	3.96225	5.55955	3.78275	7.09808	6.80976	6.37521	8.10652	7.6722	11.7966	11.7966	7.48793	13.0071	10.9359	14.5929	11.0232	11.8122	12.1677	12.3034	15.3914	8.94497
492.821	15.2267	13.9198	6.74454	8.98514	7.10933	6.71553	7.3565	10.7554	7.74225	6.69755	3.97046	5.56894	3.7871	7.09232	6.8082	6.36826	8.10571	7.66261	11.7916	11.7916	7.48993	13.0096	10.9324	14.5965	11.0304	11.8116	12.1823	12.3053	15.404	8.94777
493.406	14.9088	13.624	6.74654	8.9741	7.09985	6.71112	7.34953	10.7392	7.73138	6.69173	3.97954	5.57135	3.79035	7.09204	6.81077	6.36117	8.09451	7.66048	11.7942	11.7942	7.4878	13.0072	10.9239	14.5984	11.0394	11.807	12.1827	12.3036	15.4002	8.95127
493.991	14.6326	13.3687	6.75685	8.96797	7.10412	6.70862	7.34357	10.7316	7.72746	6.69143	3.98425	5.572	3.78945	7.0843	6.80957	6.35522	8.09136	7.66468	11.7908	11.7908	7.48196	13.0018	10.9139	14.5944	11.0331	11.7945	12.1792	12.2997	15.3876	8.95017
494.576	14.4021	13.1201	6.74717	8.95722	7.09594	6.70559	7.32558	10.7258	7.72584	6.68301	3.97828	5.56074	3.78212	7.06494	6.77619	6.35019	8.07927	7.66398	11.7911	11.7911	7.47267	12.9737	10.8721	14.554	10.9936	11.7442	12.1338	12.2522	15.3301	8.90488
495.16	14.1439	12.8751	6.74847	8.94582	7.09329	6.70608	7.31957	10.7249	7.73017	6.6772	3.97601	5.55583	3.77635	7.06588	6.77775	6.35136	8.07767	7.6599	11.7856	11.7856	7.47375	12.9645	10.8662	14.5411	10.9807	11.7339	12.1207	12.2396	15.3123	8.9014
495.745	13.8539	12.6104	6.76103	8.9472	7.08334	6.70334	7.32696	10.7098	7.72648	6.68188	3.9927	5.56888	3.78465	7.08212	6.79989	6.35056	8.07361	7.65726	11.7953	11.7953	7.48639	12.9653	10.8732	14.5527	11.0015	11.7476	12.1452	12.2632	15.3369	8.92575
496.33	13.6729	12.4925	6.76408	8.941	7.08025	6.6979	7.32788	10.7021	7.72137	6.67497	3.99388	5.57181	3.78649	7.09626	6.8272	6.35242	8.07373	7.66427	11.7947	11.7947	7.49267	12.9753	10.9084	14.5856	11.0377	11.7855	12.1778	12.2938	15.3741	8.96058
496.915	13.6214	12.4505	6.75053	8.93937	7.07921	6.68848	7.31259	10.702	7.71573	6.66585	3.99195	5.56941	3.7794	7.08951	6.81964	6.35303	8.06882	7.65715	11.7915	11.7915	7.48931	12.9719	10.9	14.5766	11.0346	11.7758	12.1669	12.2883	15.3573	8.94249
497.5	13.5887	12.43	6.72734	8.91471	7.07346	6.67793	7.29265	10.7061	7.71024	6.65827	3.98993	5.56109	3.76858	7.06989	6.79366	6.35281	8.06478	7.65017	11.7816	11.7816	7.47841	12.9596	10.883	14.5456	11.0078	11.743	12.1243	12.2466	15.3109	8.90233
498.085	13.4249	12.2564	6.71847	8.90672	7.07482	6.67215	7.28043	10.7008	7.70176	6.65728	3.99654	5.55936	3.76043	7.07527	6.79628	6.34994	8.05532	7.63589	11.7663	11.7663	7.47133	12.9633	10.8763	14.5293	11.0028	11.7239	12.1111	12.2322	15.2836	8.89593
498.669	13.0925	11.9362	6.72394	8.90348	7.07396	6.6779	7.29297	10.6953	7.69605	6.66558	4.0047	5.56738	3.7673	7.07714	6.80495	6.35236	8.05513	7.64628	11.7717	11.7717	7.47754	12.9615	10.8749	14.5252	11.0062	11.7274	12.1161	12.2307	15.2891	8.90598
499.254	12.7965	11.6578	6.72246	8.90378	7.07124	6.67485	7.29113	10.6993	7.70337	6.66379	4.00391	5.56926	3.75752	7.07711	6.80552	6.35029	8.04906	7.63897	11.7609	11.7609	7.47516	12.941	10.8575	14.5182	10.9954	11.7178	12.1149	12.2223	15.2861	8.90017
499.839	12.6364	11.5165	6.72995	8.9	7.06133	6.67323	7.29646	10.6982	7.69857	6.67513	4.01906	5.58987	3.76933	7.07552	6.81013	6.34746	8.0489	7.63335	11.7681	11.7681	7.47553	12.9295	10.8565	14.5232	11.0065	11.7214	12.1175	12.2273	15.2948	8.90691
500.423	12.6264	11.53	6.72754	8.88955	7.06032	6.66576	7.28268	10.695	7.691	6.67489	4.02029	5.59644	3.76083	7.06374	6.79187	6.34182	8.03636	7.61831	11.7575	11.7575	7.46282	12.9133	10.8405	14.5072	10.9891	11.6947	12.0964	12.2036	15.2695	8.88387
501.008	12.6456	11.5504	6.72739	8.88279	7.05863	6.6663	7.28109	10.6819	7.66981	6.6819	4.0194	5.60344	3.76533	7.05972	6.78625	6.33938	8.02923	7.61496	11.7601	11.7601	7.4563	12.9104	10.8388	14.5017	10.9833	11.6775	12.085	12.1889	15.2481	8.87242
501.592	12.5962	11.5088	6.72949	8.88714	7.06882	6.66813	7.28795	10.6809	7.66899	6.67475	4.01005	5.59696	3.75535	7.04804	6.76907	6.34523	8.0333	7.62294	11.7624	11.7624	7.45688	12.9123	10.8354	14.5006	10.9739	11.6753	12.0891	12.1869	15.2373	8.86712
502.177	12.5291	11.4373	6.72843	8.88346	7.06286	6.66065	7.28894	10.6874	7.67736	6.6672	4.00072	5.58703	3.75784	7.04098	6.7683	6.33491	8.01699	7.60935	11.7596	11.7596	7.44809	12.9159	10.8451	14.5107	10.9849	11.6821	12.1058	12.1983	15.2416	8.87575
502.761	12.4716	11.3844	6.73515	8.88601	7.06851	6.66247	7.28953	10.6936	7.6785	6.64998	4.0015	5.58547	3.75315	7.03828	6.77177	6.32316	8.00581	7.59679	11.7534	11.7534	7.4377	12.9163	10.84	14.5097	10.9841	11.6833	12.1028	12.1982	15.2366	8.87624
503.346	12.4411	11.3679	6.73266	8.87916	7.06377	6.65885	7.2801	10.6983	7.6764	6.65455	4.0119	5.5994	3.76231	7.0412	6.77735	6.31699	7.99092	7.58266	11.7415	11.7415	7.43249	12.8978	10.8257	14.4988	10.9734	11.6615	12.0857	12.1814	15.2218	8.86221
503.93	12.3607	11.2904	6.72836	8.87076	7.06505	6.65589	7.27138	10.6869	7.66024	6.64747	4.0206	5.59598	3.75111	7.04164	6.77337	6.31982	8.00521	7.58387	11.7333	11.7333	7.43882	12.8902	10.8156	14.4799	10.9615	11.641	12.0724	12.1575	15.1957	8.84818
504.515	12.1803	11.1181	6.7164	8.85578	7.05756	6.64529	7.26158	10.6851	7.6614	6.64684	4.02546	5.59415	3.74963	7.03423	6.76578	6.32283	8.00913	7.58107	11.72	11.72	7.4413	12.8902	10.8069	14.4732	10.9546	11.6311	12.0659	12.1434	15.1809	8.84063
505.099	11.9015	10.8542	6.70516	8.83838	7.04734	6.64388	7.24881	10.6814	7.65442	6.62408	4.01476	5.58303	3.73289	7.02742	6.76638	6.32537	8.01437	7.58801	11.7283	11.7283	7.4487	12.889	10.8003	14.455	10.9476	11.6204	12.0543	12.1237	15.1623	8.83543
505.683	11.5885	10.5666	6.70956	8.83755	7.04282	6.654	7.24799	10.6877	7.66196	6.61654	4.02293	5.59939	3.7409	7.02914	6.77865	6.32687	8.01065	7.59072	11.7302	11.7302	7.45369	12.8927	10.7983	14.4569	10.9531	11.6302	12.056	12.1282	15.1752	8.85283
506.267	11.3603	10.3584	6.70009	8.83061	7.03077	6.6558	7.2306	10.6903	7.65622	6.59988	4.0278	5.61297	3.73425	7.02989	6.78358	6.32972	7.99883	7.58587	11.7343	11.7343	7.45318	12.895	10.7941	14.442	10.9578	11.6237	12.0483	12.1169	15.169	8.85799
506.852	11.17	10.1837	6.71233	8.83369	7.03375	6.66735	7.24059	10.6939	7.6639	6.59425	4.05583	5.637	3.74019	7.02989	6.78614	6.32544	7.98775	7.5793	11.7245	11.7245	7.45774	12.8979	10.7898	14.4425	10.9613	11.6335	12.0531	12.1121	15.1799	8.88455
507.436	11.0459	10.0721	6.69015	8.80876	7.01885	6.65733	7.22532	10.7012	7.66065	6.56781	4.04706	5.63842	3.72122	7.00998	6.76276	6.32862	7.97981	7.579	11.7217	11.7217	7.46149	12.8919	10.7774	14.4307	10.9472	11.6191	12.0348	12.0799	15.158	8.87646
508.02	10.8285	9.88355	6.70912	8.81269	7.02612	6.67663	7.24937	10.7101	7.66167	6.5485	4.04984	5.65106	3.71751	7.00278	6.77036	6.33305	7.98217	7.58771	11.7259	11.7259	7.47407	12.8823	10.78	14.4354	10.9523	11.6277	12.0516	12.0802	15.1698	8.91442
508.604	10.6539	9.72436	6.71466	8.81058	7.0206	6.68663	7.25232	10.7237	7.66424	6.51078	4.04069	5.6582	3.70411	6.99737	6.77728	6.33731	7.98366	7.58873	11.7301	11.7301	7.48479	12.8806	10.7759	14.4302	10.958	11.6352	12.0592	12.0776	15.1722	8.93117
509.188	10.5186	9.60232	6.72666	8.81308	7.02713	6.69611	7.25699	10.7412	7.66967	6.48057	4.04861	5.67301	3.69294	6.98338	6.7762	6.33838	7.977	7.58674	11.7292	11.7292	7.49002	12.8737	10.7578	14.4095	10.9501	11.6248	12.0511	12.0556	15.1549	8.94822
509.772	10.4793	9.55082	6.70639	8.78846	7.01792	6.69377	7.22682	10.7596	7.67768	6.44999	4.05494	5.68405	3.66732	6.95528	6.73972	6.34061	7.97047	7.5877	11.7202	11.7202	7.49407	12.8674	10.7245	14.3664	10.9184	11.596	12.0061	12.004	15.1019	8.92358
510.356	10.428	9.50335	6.68184	8.75887	7.00054	6.68286	7.1968	10.7753	7.6716	6.42047	4.04244	5.6883	3.64234	6.92941	6.7121	6.34406	7.95989	7.58639	11.7037	11.7037	7.48788	12.8644	10.7049	14.3404	10.8871	11.568	11.9669	11.9627	15.0558	8.91102
510.94	10.3345	9.40735	6.69418	8.76004	7.002	6.69901	7.20256	10.7953	7.66883	6.40197	4.05215	5.72023	3.64526	6.92398	6.7209	6.35235	7.95914	7.59126	11.7042	11.7042	7.49497	12.8681	10.7039	14.3428	10.8923	11.584	11.9669	11.9678	15.0671	8.94283
511.524	10.2681	9.34026	6.68971	8.74522	6.99311	6.69771	7.19781	10.7968	7.66096	6.36177	4.02976	5.71434	3.62585	6.90615	6.71763	6.35251	7.95789	7.58256	11.6947	11.6947	7.49194	12.8705	10.6958	14.3334	10.8735	11.58	11.9477	11.9465	15.0475	8.94705
512.108	10.2126	9.27694	6.6948	8.74713	7.00365	6.70858	7.20244	10.8181	7.66947	6.32802	4.02804	5.71399	3.60847	6.89094	6.71886	6.36565	7.96099	7.58118	11.7075	11.7075	7.50016	12.8663	10.679	14.3248	10.8706	11.5716	11.9431	11.9286	15.031	8.95448
512.692	10.1755	9.24044	6.68533	8.7311	6.99834	6.71103	7.19174	10.8126	7.66919	6.30104	4.02197	5.70207	3.58284	6.88307	6.71262	6.35627	7.95047	7.57221	11.7016	11.7016	7.49597	12.8549	10.6486	14.2891	10.8168	11.5252	11.8848	11.8669	14.9608	8.9085
513.276	10.1246	9.19201	6.68964	8.73501	7.00869	6.72849	7.18928	10.8197	7.67357	6.29678	4.03494	5.71665	3.584	6.88652	6.7125	6.3693	7.95537	7.57655	11.7201	11.7201	7.51853	12.8333	10.626	14.2701	10.8136	11.5024	11.8728	11.8469	14.9475	8.91116
513.86	10.091	9.15798	6.69954	8.73503	7.01328	6.73733	7.20498	10.8151	7.67354	6.30404	4.04972	5.72913	3.59132	6.88855	6.70913	6.3683	7.9606	7.58647	11.7247	11.7247	7.52887	12.8298	10.6126	14.2645	10.8177	11.5051	11.8662	11.8327	14.9482	8.91825
514.444	10.0676	9.12671	6.69521	8.72548	7.00514	6.73628	7.20638	10.8279	7.68157	6.31618	4.06658	5.7422	3.59922	6.88849	6.70051	6.37947	7.97224	7.59079	11.7342	11.7342	7.54383	12.8467	10.6301	14.2912	10.8693	11.5437	11.9072	11.873	14.9895	8.95916
515.027	10.0226	9.0836	6.69584	8.72275	7.00318	6.73267	7.22323	10.8341	7.68576	6.33329	4.08567	5.74645	3.60958	6.8965	6.71434	6.36457	7.95901	7.58948	11.7302	11.7302	7.53415	12.871	10.6491	14.3219	10.8972	11.5723	11.9361	11.8998	15.0158	8.97846
515.611	10.0244	9.07327	6.69128	8.71824	7.00419	6.73311	7.21271	10.8357	7.68529	6.35388	4.10811	5.76102	3.62161	6.89705	6.71845	6.35925	7.94848	7.58786	11.722	11.722	7.52746	12.8749	10.6616	14.3329	10.9122	11.5734	11.9518	11.9113	15.0323	8.97568
516.195	9.98294	9.03586	6.70454	8.73073	7.01097	6.74412	7.22227	10.824	7.68562	6.37943	4.12419	5.77928	3.63838	6.90737	6.7393	6.35766	7.94537	7.60101	11.7405	11.7405	7.53399	12.8595	10.6486	14.3329	10.9166	11.5686	11.9662	11.9086	15.0426	8.98885
516.779	10.0281	9.06606	6.70078	8.72361	7.01075	6.74478	7.21235	10.8114	7.67743	6.39619	4.13326	5.78029	3.63989	6.90518	6.73078	6.37478	7.95525	7.61495	11.7547	11.7547	7.55163	12.8442	10.6502	14.3392	10.921	11.5633	11.9684	11.9054	15.0406	8.96851
517.362	10.0177	9.06523	6.69064	8.70277	7.0006	6.74002	7.20406	10.8	7.67085	6.41609	4.15084	5.78294	3.6456	6.91671	6.74088	6.37151	7.9514	7.60735	11.7523	11.7523	7.55355	12.8341	10.6424	14.3397	10.9106	11.5548	11.963	11.9048	15.0311	8.96206
517.946	10.0757	9.11987	6.66072	8.67189	6.98957	6.7243	7.17946	10.7966	7.66475	6.41902	4.15763	5.76909	3.63826	6.9055	6.72152	6.38404	7.95556	7.60061	11.7508	11.7508	7.54929	12.8166	10.6326	14.3125	10.8824	11.523	11.9308	11.8725	14.9924	8.91031
518.529	10.0357	9.07517	6.66138	8.66852	6.9839	6.7258	7.18981	10.7981	7.66368	6.43574	4.17932	5.78631	3.65719	6.91507	6.74124	6.37318	7.9492	7.59524	11.7503	11.7503	7.5408	12.8229	10.6358	14.3119	10.8906	11.5312	11.9373	11.8926	14.9993	8.93249
519.113	10.0456	9.05559	6.6587	8.67042	6.99341	6.7329	7.19191	10.7954	7.66742	6.44048	4.19897	5.79914	3.66512	6.91733	6.74033	6.38574	7.96001	7.60582	11.7724	11.7724	7.54919	12.83	10.6484	14.3098	10.9004	11.5408	11.9452	11.9043	15.0051	8.93947
519.696	9.99737	8.99563	6.66994	8.67584	6.99435	6.74298	7.20737	10.7986	7.67463	6.43185	4.20032	5.8035	3.668	6.92349	6.76029	6.38913	7.95658	7.60974	11.773	11.773	7.55618	12.8489	10.6554	14.3376	10.9209	11.5645	11.9737	11.9248	15.0284	8.96699
520.28	9.99469	8.99512	6.66932	8.66058	6.98741	6.74574	7.19324	10.8197	7.69171	6.42426	4.2068	5.81114	3.66325	6.92269	6.76046	6.39176	7.95297	7.60542	11.7662	11.7662	7.55162	12.8416	10.6527	14.3258	10.909	11.5558	11.9641	11.9039	15.0177	8.95635
520.863	9.9544	8.96275	6.68183	8.66564	6.98108	6.75505	7.20397	10.8278	7.69546	6.41345	4.198	5.80667	3.64909	6.92003	6.77159	6.38975	7.95095	7.60938	11.7719	11.7719	7.55984	12.8399	10.6513	14.329	10.9111	11.5571	11.9731	11.8958	15.0137	8.97435
521.447	9.96571	8.97134	6.68056	8.65246	6.9831	6.76684	7.20282	10.8467	7.6968	6.40543	4.21204	5.81443	3.64167	6.90832	6.75165	6.38317	7.94769	7.60891	11.7678	11.7678	7.55161	12.8314	10.6473	14.3045	10.9017	11.546	11.9334	11.8761	14.992	8.97175
522.03	9.93374	8.92786	6.68177	8.64934	6.98689	6.77384	7.21174	10.8464	7.68333	6.37769	4.21577	5.8317	3.63956	6.89604	6.7543	6.39325	7.96008	7.62296	11.7902	11.7902	7.57642	12.8237	10.6256	14.2914	10.9001	11.5472	11.936	11.8543	14.9848	8.99529
522.613	9.94236	8.94101	6.65384	8.62087	6.97762	6.7729	7.18967	10.8584	7.68263	6.34107	4.20792	5.84293	3.62272	6.87109	6.73368	6.38974	7.94837	7.61314	11.7839	11.7839	7.56727	12.8212	10.6028	14.2633	10.8743	11.5339	11.8973	11.8214	14.9462	8.98303
523.197	9.92269	8.91904	6.66551	8.62941	6.99022	6.79087	7.1913	10.8638	7.68094	6.32484	4.22309	5.87906	3.62599	6.8709	6.7442	6.388	7.93773	7.61211	11.7798	11.7798	7.57345	12.8127	10.5813	14.2542	10.8664	11.5264	11.9003	11.8085	14.9314	8.99481
523.78	9.95464	8.95708	6.65982	8.6248	7.00059	6.8062	7.18442	10.8758	7.68716	6.29679	4.21085	5.85986	3.58952	6.8476	6.7285	6.38957	7.9202	7.60361	11.7673	11.7673	7.56307	12.8017	10.5648	14.2318	10.8513	11.5024	11.8625	11.7766	14.8887	8.9743
524.363	9.93578	8.93253	6.68256	8.62619	7.00936	6.82072	7.20118	10.8949	7.69398	6.27134	4.21339	5.85739	3.58005	6.8494	6.73979	6.40709	7.92816	7.6139	11.7792	11.7792	7.57958	12.7996	10.5589	14.2431	10.8684	11.504	11.8783	11.775	14.911	9.00338
524.946	9.94909	8.93735	6.66465	8.60952	7.00478	6.81731	7.19697	10.8942	7.6803	6.25357	4.21365	5.85224	3.56369	6.8322	6.7287	6.41539	7.92893	7.61083	11.7848	11.7848	7.58161	12.7912	10.551	14.2279	10.8562	11.4928	11.8607	11.7473	14.8759	9.00167
525.529	9.9318	8.9132	6.66992	8.60911	7.00495	6.81843	7.20711	10.9033	7.68656	6.25218	4.2409	5.88062	3.57076	6.82779	6.72294	6.40487	7.91524	7.59261	11.7688	11.7688	7.57864	12.7914	10.5475	14.2343	10.8474	11.5021	11.8714	11.7425	14.8862	9.02054
526.112	9.95436	8.92033	6.66086	8.60326	7.00674	6.82673	7.19465	10.9156	7.68308	6.23968	4.24231	5.88643	3.55558	6.80379	6.70402	6.40523	7.90766	7.58851	11.7524	11.7524	7.57824	12.7777	10.5317	14.2097	10.8246	11.4789	11.8429	11.7004	14.8437	8.99642
526.696	9.91622	8.89211	6.67694	8.60918	7.00587	6.83871	7.20683	10.9335	7.68116	6.20718	4.2375	5.89293	3.54697	6.79056	6.70766	6.41513	7.91014	7.59092	11.7476	11.7476	7.58429	12.7798	10.5295	14.2165	10.8365	11.4937	11.8587	11.702	14.8742	9.02394
527.279	9.90684	8.88587	6.67553	8.59506	6.99239	6.83293	7.19469	10.9548	7.67717	6.1751	4.2218	5.89499	3.52975	6.76858	6.69397	6.43268	7.92115	7.60799	11.7708	11.7708	7.59709	12.7832	10.5248	14.2101	10.8392	11.4833	11.8526	11.6985	14.8612	9.0386
527.862	9.84623	8.84653	6.68785	8.60474	6.99135	6.83248	7.21233	10.9673	7.67881	6.14665	4.23045	5.91791	3.53761	6.75871	6.69898	6.43011	7.91241	7.6057	11.7651	11.7651	7.6021	12.789	10.5289	14.2159	10.8374	11.4968	11.852	11.7153	14.8774	9.06941
528.445	9.85929	8.84831	6.68272	8.5944	7.00087	6.83713	7.20161	10.9907	7.67694	6.1099	4.21849	5.9121	3.50643	6.73563	6.67464	6.42543	7.90086	7.60272	11.7612	11.7612	7.60426	12.7832	10.5182	14.2013	10.8172	11.4806	11.8307	11.6839	14.8441	9.05923
529.027	9.83163	8.81461	6.69892	8.60354	7.01509	6.85141	7.21767	11.0069	7.66129	6.05106	4.20201	5.91293	3.47941	6.70297	6.66017	6.42446	7.88391	7.59272	11.7357	11.7357	7.60019	12.7641	10.4843	14.1777	10.7849	11.469	11.8028	11.6499	14.8206	9.0611
529.61	9.88159	8.85539	6.6742	8.57829	7.01099	6.84605	7.19719	11.0412	7.64264	5.98447	4.17039	5.89795	3.42426	6.65108	6.60521	6.42361	7.87105	7.57454	11.7082	11.7082	7.58646	12.7289	10.4279	14.1254	10.7289	11.4171	11.7389	11.5617	14.7377	9.02092
530.193	9.85165	8.83824	6.68172	8.57861	7.01543	6.85552	7.19809	11.0783	7.65015	5.91875	4.14601	5.9	3.39121	6.60357	6.58087	6.41565	7.86395	7.5611	11.6858	11.6858	7.57799	12.7162	10.3975	14.1014	10.6999	11.405	11.6994	11.5273	14.7038	9.03735
530.776	9.86476	8.84709	6.65127	8.54915	7.01155	6.86613	7.1721	11.1053	7.63478	5.84283	4.11991	5.89671	3.3432	6.56894	6.55101	6.4134	7.85207	7.55194	11.6695	11.6695	7.56587	12.6926	10.3676	14.0595	10.6613	11.3591	11.6368	11.4515	14.6303	9.01445
531.359	9.78173	8.77306	6.6757	8.54796	7.02163	6.89669	7.17972	11.128	7.62322	5.75048	4.09218	5.90757	3.30991	6.5361	6.55154	6.40623	7.84099	7.54944	11.6629	11.6629	7.56786	12.6941	10.3489	14.0426	10.6613	11.3735	11.6307	11.4284	14.6253	9.0707
531.942	9.77025	8.75208	6.65187	8.51884	7.00489	6.90384	7.15515	11.1662	7.6095	5.64406	4.06001	5.91734	3.2541	6.48809	6.51537	6.40688	7.82015	7.54121	11.6426	11.6426	7.56454	12.6939	10.312	13.9954	10.6218	11.3412	11.5814	11.3536	14.5714	9.07634
532.524	9.63733	8.64138	6.69692	8.54488	7.01024	6.94005	7.19882	11.2216	7.62008	5.53808	4.04397	5.95287	3.22	6.44717	6.51624	6.40401	7.82401	7.54646	11.6369	11.6369	7.59783	12.708	10.3074	14.0017	10.6397	11.3988	11.6045	11.358	14.6107	9.17331
533.107	9.67057	8.67489	6.67946	8.52755	6.99466	6.94229	7.18585	11.2785	7.62649	5.45178	4.02563	5.96665	3.16272	6.38272	6.46682	6.40238	7.80329	7.5243	11.6141	11.6141	7.58695	12.6839	10.2505	13.9496	10.5689	11.3508	11.5294	11.2724	14.5338	9.15373
533.69	9.64754	8.65228	6.6932	8.52816	6.9885	6.94533	7.20237	11.3045	7.6084	5.38349	4.00752	5.98895	3.13301	6.33803	6.45417	6.41183	7.80474	7.52392	11.6168	11.6168	7.60077	12.6455	10.2148	13.9159	10.5295	11.3451	11.4952	11.2329	14.4994	9.17241
534.272	9.73409	8.7251	6.67084	8.50786	6.98938	6.93881	7.18414	11.3331	7.58561	5.32303	3.98181	5.98555	3.09594	6.29017	6.40334	6.41264	7.78226	7.50066	11.5902	11.5902	7.57762	12.6213	10.1589	13.862	10.4633	11.2896	11.4213	11.1555	14.4153	9.13153
534.855	9.74679	8.7276	6.67588	8.5155	7.00471	6.95348	7.19941	11.343	7.56735	5.28006	3.97422	5.98982	3.07863	6.2707	6.39475	6.40661	7.76879	7.48975	11.5697	11.5697	7.56891	12.6221	10.1575	13.8521	10.4515	11.3034	11.4117	11.1402	14.4034	9.13834
535.438	9.76624	8.74464	6.67876	8.51863	7.02222	6.9611	7.20894	11.3604	7.55744	5.25083	3.98312	6.00404	3.05245	6.25011	6.38158	6.39824	7.75009	7.46749	11.5462	11.5462	7.55655	12.6202	10.1438	13.8401	10.4404	11.3005	11.4016	11.114	14.3778	9.14704
536.02	9.73453	8.70813	6.69206	8.51905	7.03191	6.9768	7.22196	11.3763	7.55413	5.21505	3.98067	6.00866	3.02918	6.2411	6.39073	6.40593	7.75059	7.47002	11.5453	11.5453	7.55301	12.6216	10.1518	13.8323	10.4192	11.3133	11.395	11.1168	14.3369	9.17891
536.603	9.70555	8.67478	6.68748	8.51011	7.03047	6.98058	7.2155	11.388	7.53672	5.1768	3.9721	6.02786	3.00442	6.21189	6.37887	6.41971	7.754	7.47466	11.5564	11.5564	7.56297	12.6264	10.1421	13.8202	10.4137	11.3063	11.3865	11.0897	14.316	9.20495
537.185	9.71051	8.66269	6.686	8.51402	7.04192	7.0118	7.23338	11.424	7.54806	5.11114	3.94765	6.0187	2.97285	6.19684	6.36727	6.42961	7.75414	7.47351	11.5574	11.5574	7.56378	12.6242	10.1184	13.7875	10.3911	11.2889	11.353	11.0387	14.2881	9.19594
537.767	9.81206	8.73425	6.65837	8.49956	7.04479	7.01867	7.2318	11.4589	7.55477	5.08947	3.95547	6.0377	2.94991	6.16491	6.33474	6.42515	7.73913	7.4529	11.5426	11.5426	7.56058	12.623	10.0819	13.7596	10.3756	11.2602	11.3193	10.9662	14.2879	9.1647
538.35	9.84281	8.72853	6.69	8.5402	7.08237	7.06636	7.30605	11.4882	7.57251	5.08171	3.98243	6.05482	2.95811	6.17264	6.34686	6.43378	7.73832	7.45821	11.5514	11.5514	7.57449	12.6248	10.088	13.7774	10.3933	11.3034	11.338	10.9943	14.3287	9.19481
538.932	9.95779	8.80165	6.69202	8.55075	7.10703	7.07831	7.34143	11.5008	7.57029	5.10969	4.01594	6.0643	2.9658	6.16179	6.3293	6.43329	7.73514	7.46551	11.5701	11.5701	7.57615	12.6298	10.1016	13.798	10.405	11.3339	11.3589	11.0138	14.3638	9.19918
539.514	10.0221	8.83243	6.71513	8.58807	7.14537	7.09709	7.40179	11.4754	7.55645	5.14756	4.04862	6.05627	2.99138	6.17933	6.34731	6.44547	7.74697	7.48797	11.6101	11.6101	7.58896	12.6313	10.1344	13.8281	10.4405	11.3869	11.4123	11.0729	14.4125	9.2254
540.097	10.1473	8.92551	6.69306	8.58502	7.1564	7.0867	7.41591	11.4787	7.56085	5.19816	4.08775	6.05735	2.99659	6.18349	6.33691	6.43938	7.75266	7.48589	11.6241	11.6241	7.57516	12.636	10.1483	13.8329	10.44	11.3973	11.4361	11.0794	14.4265	9.20527
540.679	10.1992	8.94151	6.7157	8.62272	7.19376	7.1173	7.4871	11.4587	7.55416	5.22698	4.13089	6.06449	3.01173	6.20161	6.36598	6.43884	7.75017	7.48805	11.6494	11.6494	7.57627	12.6524	10.1763	13.8724	10.4731	11.4549	11.4949	11.1329	14.4767	9.23353
541.261	10.3647	9.03183	6.71611	8.65349	7.23614	7.16543	7.57279	11.4738	7.56195	5.25146	4.18291	6.09485	3.01264	6.19573	6.35842	6.43207	7.74467	7.4842	11.6726	11.6726	7.57034	12.6762	10.1867	13.8926	10.4969	11.5102	11.5188	11.1425	14.5237	9.25284
541.843	10.5787	9.13565	6.74002	8.71142	7.30649	7.23887	7.72154	11.5049	7.5725	5.25097	4.24556	6.12393	3.01502	6.19969	6.36465	6.43226	7.73873	7.49842	11.718	11.718	7.58568	12.6961	10.1961	13.9206	10.5365	11.6106	11.56	11.1711	14.6082	9.30713
542.425	10.8369	9.29426	6.75267	8.77258	7.38162	7.31118	7.87129	11.5505	7.58706	5.26611	4.33706	6.17473	3.00973	6.20926	6.35723	6.43862	7.75372	7.5234	11.765	11.765	7.60432	12.7416	10.2204	13.9587	10.5837	11.7214	11.6006	11.2067	14.7158	9.36935
543.008	10.9473	9.35254	6.78766	8.83003	7.44023	7.37577	7.9883	11.5869	7.6034	5.2514	4.44284	6.22913	3.00105	6.22426	6.38099	6.44705	7.76511	7.55161	11.8173	11.8173	7.63064	12.771	10.2522	14.0135	10.6233	11.8168	11.6554	11.2585	14.8229	9.43564
543.59	10.9863	9.40604	6.79347	8.83025	7.44967	7.3869	7.9919	11.6097	7.60965	5.23319	4.53163	6.26873	2.97762	6.21387	6.37269	6.45793	7.77351	7.55848	11.8391	11.8391	7.64053	12.7611	10.2501	14.0271	10.6187	11.8196	11.6456	11.2559	14.8408	9.43551
544.172	10.9256	9.3913	6.79423	8.80552	7.43059	7.36633	7.93608	11.6319	7.61929	5.19684	4.58202	6.29585	2.95089	6.19115	6.36924	6.45703	7.75942	7.55494	11.8379	11.8379	7.63715	12.7394	10.2389	14.0331	10.5967	11.7798	11.6314	11.237	14.8365	9.42798
544.754	10.8993	9.40696	6.7656	8.7534	7.39449	7.317	7.85847	11.6394	7.60832	5.1723	4.59809	6.29789	2.92467	6.16742	6.34772	6.46238	7.7658	7.56286	11.8325	11.8325	7.63067	12.6948	10.1979	13.9932	10.5528	11.7125	11.5807	11.1818	14.7757	9.38515
545.336	10.8952	9.39323	6.76948	8.75688	7.40628	7.32712	7.86387	11.6517	7.59457	5.15172	4.617	6.31968	2.91211	6.15978	6.35971	6.45405	7.75705	7.56064	11.8236	11.8236	7.62572	12.6948	10.1894	13.992	10.5474	11.713	11.5817	11.1695	14.7783	9.40605
545.918	11.0349	9.46014	6.76799	8.77575	7.43787	7.38089	7.94086	11.6892	7.58683	5.09808	4.64544	6.34366	2.88477	6.12865	6.33818	6.45724	7.75539	7.56258	11.8373	11.8373	7.63248	12.6945	10.1659	13.9739	10.5388	11.7542	11.5673	11.1376	14.7841	9.43514
546.499	11.2095	9.53453	6.78449	8.83079	7.50644	7.47334	8.08196	11.7651	7.60034	5.01026	4.67658	6.37756	2.83943	6.09383	6.32495	6.45373	7.73741	7.55498	11.8478	11.8478	7.6464	12.7293	10.1683	13.9815	10.5575	11.8637	11.5809	11.1295	14.8477	9.52107
547.081	11.3704	9.61291	6.80242	8.89285	7.57097	7.57456	8.23289	11.8395	7.61429	4.91712	4.69072	6.41393	2.78825	6.06441	6.30781	6.47167	7.74303	7.5768	11.8873	11.8873	7.67668	12.7544	10.1666	13.9807	10.5853	11.9761	11.6017	11.1221	14.9089	9.61946
547.663	11.4071	9.61532	6.80915	8.91013	7.58988	7.59444	8.28442	11.8689	7.61343	4.88499	4.65569	6.42725	2.77854	6.04798	6.31088	6.48264	7.74853	7.5801	11.8894	11.8894	7.69432	12.7636	10.1555	13.9669	10.5888	12.0191	11.6129	11.1214	14.9058	9.66963
548.245	11.3728	9.60348	6.81345	8.88378	7.56164	7.56193	8.21725	11.8479	7.59088	4.9029	4.5594	6.38586	2.79106	6.03549	6.2935	6.48528	7.74144	7.56018	11.8548	11.8548	7.67797	12.7308	10.1284	13.9273	10.5429	11.9341	11.5783	11.0868	14.8102	9.61702
548.827	11.2953	9.58403	6.79402	8.80948	7.49407	7.46247	8.07219	11.7832	7.54793	4.94021	4.42793	6.30922	2.82077	6.022	6.27447	6.48186	7.73296	7.5262	11.7851	11.7851	7.64447	12.6781	10.0944	13.8618	10.4575	11.785	11.5043	11.028	14.6579	9.49854
549.408	11.1716	9.53238	6.77477	8.74262	7.42994	7.38891	7.9303	11.7243	7.50797	4.96008	4.33328	6.24682	2.83173	6.0221	6.26611	6.46869	7.70962	7.49289	11.7204	11.7204	7.61074	12.6321	10.0753	13.8078	10.3851	11.644	11.4419	10.9685	14.5198	9.40521
549.99	10.9717	9.40713	6.75622	8.68272	7.37175	7.33355	7.82911	11.7132	7.4938	4.94954	4.28671	6.23802	2.84048	6.01223	6.27432	6.46344	7.6943	7.47855	11.6799	11.6799	7.59674	12.5994	10.0485	13.77	10.3389	11.5564	11.403	10.9232	14.4247	9.36487
550.572	10.7387	9.23382	6.73882	8.62327	7.32641	7.3034	7.73278	11.7294	7.49381	4.91744	4.27607	6.25027	2.82224	5.98547	6.26032	6.45702	7.67004	7.46146	11.6455	11.6455	7.58969	12.5713	10.0134	13.7307	10.2912	11.4822	11.346	10.8627	14.3377	9.34126
551.153	10.5379	9.10407	6.72361	8.57087	7.28497	7.28542	7.64637	11.7551	7.48987	4.86849	4.27953	6.27572	2.80554	5.95413	6.24278	6.47	7.66007	7.4615	11.6272	11.6272	7.60029	12.552	9.97392	13.6956	10.2512	11.4203	11.2973	10.8133	14.2737	9.32438
551.735	10.4058	9.0256	6.71588	8.52602	7.25558	7.25973	7.57029	11.7489	7.47033	4.82175	4.26488	6.27862	2.77795	5.92518	6.21751	6.48177	7.65279	7.45193	11.6078	11.6078	7.6042	12.5308	9.95324	13.6662	10.2131	11.369	11.2554	10.7687	14.2254	9.30752
552.316	10.3301	9.0102	6.7088	8.49183	7.21034	7.21542	7.49882	11.7474	7.45971	4.79409	4.25057	6.27255	2.7718	5.91404	6.21837	6.48476	7.64832	7.45052	11.601	11.601	7.60248	12.5076	9.94201	13.6634	10.1984	11.3299	11.2507	10.7555	14.1988	9.30082
552.898	10.3515	9.05697	6.70402	8.46388	7.1859	7.18594	7.44921	11.7572	7.45697	4.77942	4.22648	6.26745	2.75749	5.89833	6.20968	6.4799	7.64567	7.43521	11.5806	11.5806	7.58487	12.4651	9.92091	13.6391	10.1603	11.2752	11.22	10.7163	14.1562	9.26219
553.479	10.437	9.15652	6.68402	8.42776	7.15202	7.14771	7.39063	11.7654	7.44351	4.78491	4.2291	6.27053	2.75296	5.88335	6.20288	6.46432	7.63038	7.42146	11.5582	11.5582	7.56483	12.4247	9.88251	13.5915	10.1127	11.211	11.166	10.6656	14.0865	9.21035
554.061	10.5084	9.22858	6.66975	8.40397	7.14929	7.1406	7.36273	11.7738	7.41972	4.76056	4.22006	6.27139	2.73198	5.85265	6.17587	6.46393	7.61304	7.40192	11.5284	11.5284	7.55293	12.3947	9.84745	13.5369	10.0532	11.1456	11.0993	10.5993	14.0053	9.15871
554.642	10.477	9.20178	6.67122	8.3898	7.13667	7.1352	7.34704	11.7863	7.40408	4.69853	4.19538	6.26624	2.70763	5.82123	6.16749	6.46854	7.602	7.39462	11.5032	11.5032	7.54535	12.3896	9.82439	13.5075	10.0273	11.123	11.07	10.563	13.9503	9.16405
555.224	10.4411	9.17105	6.66372	8.37648	7.13433	7.15557	7.32591	11.821	7.39622	4.60844	4.14993	6.26171	2.65961	5.77746	6.13773	6.48638	7.59401	7.38855	11.4795	11.4795	7.54622	12.3803	9.79248	13.4694	9.99099	11.0894	11.0345	10.5024	13.8953	9.16772
555.805	10.3887	9.12511	6.6845	8.36996	7.1279	7.17259	7.32907	11.8525	7.38259	4.52191	4.12539	6.28758	2.62969	5.74203	6.13169	6.49261	7.59079	7.38747	11.4745	11.4745	7.55794	12.3754	9.76628	13.4434	9.97182	11.0816	11.0236	10.4659	13.8789	9.21391
556.386	10.4513	9.1862	6.64716	8.32188	7.0974	7.14824	7.26807	11.8884	7.36455	4.44524	4.09169	6.28632	2.58599	5.69133	6.09199	6.48787	7.56865	7.37034	11.4475	11.4475	7.55151	12.3464	9.71789	13.3745	9.90745	11.0223	10.9559	10.3745	13.8064	9.19082
556.967	10.4572	9.2043	6.64984	8.30642	7.08051	7.14093	7.24785	11.913	7.35205	4.38413	4.08899	6.31588	2.56776	5.65755	6.0802	6.48415	7.55036	7.35792	11.4247	11.4247	7.55026	12.3316	9.68179	13.3353	9.86502	10.9887	10.9114	10.32	13.7514	9.2036
557.549	10.5077	9.26914	6.6199	8.27373	7.0681	7.13605	7.19584	11.9652	7.35057	4.30738	4.05697	6.30336	2.51534	5.6101	6.04348	6.48494	7.53042	7.34025	11.3847	11.3847	7.53321	12.3071	9.62859	13.2735	9.79869	10.9274	10.8316	10.2231	13.6569	9.17165
558.13	10.4153	9.20559	6.62663	8.25651	7.06009	7.15301	7.18095	12.0146	7.34441	4.22185	4.04834	6.33395	2.47926	5.571	6.02987	6.50112	7.5355	7.33334	11.3731	11.3731	7.54978	12.2841	9.58368	13.2298	9.76124	10.9053	10.7839	10.1611	13.6066	9.19815
558.711	10.3361	9.14802	6.60564	8.22614	7.04851	7.15792	7.15113	12.0796	7.34017	4.09978	4.01175	6.33389	2.41562	5.52238	6.00023	6.50467	7.52537	7.31839	11.3472	11.3472	7.55452	12.2709	9.5438	13.1858	9.72437	10.8758	10.7261	10.0879	13.5563	9.21946
559.292	10.2507	9.07668	6.59601	8.19397	7.0319	7.16161	7.11756	12.1295	7.32935	3.99167	3.98897	6.36188	2.36532	5.46737	5.97067	6.499	7.50416	7.30466	11.3147	11.3147	7.56158	12.2635	9.49967	13.1375	9.68042	10.86	10.6813	10.0158	13.4991	9.24401
559.873	10.2519	9.07419	6.60123	8.19659	7.04447	7.18691	7.11675	12.1735	7.32679	3.8998	3.97349	6.37154	2.31549	5.41612	5.94611	6.48075	7.46857	7.28966	11.2789	11.2789	7.55164	12.2496	9.4696	13.1021	9.64094	10.8448	10.6281	9.95389	13.4489	9.26044
560.454	10.3326	9.14633	6.6087	8.19057	7.03587	7.19483	7.12216	12.2071	7.31148	3.84766	3.97141	6.39226	2.29547	5.3786	5.9343	6.47721	7.45283	7.28253	11.2705	11.2705	7.54801	12.2217	9.43879	13.0753	9.59398	10.8338	10.6034	9.91271	13.4162	9.26769
561.035	10.5406	9.3258	6.61269	8.19662	7.03483	7.19571	7.13522	12.2272	7.30614	3.84448	3.99863	6.40996	2.29317	5.37108	5.93134	6.48099	7.45171	7.27307	11.2765	11.2765	7.53737	12.1984	9.43092	13.0759	9.57534	10.827	10.5872	9.90142	13.4097	9.26839
561.616	10.7909	9.55727	6.61516	8.19242	7.03522	7.18808	7.14574	12.2399	7.2968	3.84015	3.99538	6.40849	2.29137	5.37576	5.93257	6.49702	7.45706	7.28092	11.2936	11.2936	7.54056	12.2006	9.42947	13.0898	9.55756	10.8283	10.5987	9.90122	13.4115	9.27036
562.197	11.0236	9.74979	6.60429	8.17965	7.04299	7.18751	7.13147	12.2467	7.2902	3.82787	3.99006	6.39443	2.27067	5.36766	5.92019	6.5093	7.46178	7.28467	11.29	11.29	7.54025	12.2078	9.41961	13.0796	9.53704	10.8126	10.575	9.87803	13.3841	9.24901
562.778	11.0669	9.78082	6.60714	8.16412	7.03812	7.18809	7.12911	12.2632	7.28382	3.77403	3.97474	6.39625	2.25166	5.33409	5.90093	6.51678	7.45877	7.29272	11.2809	11.2809	7.55558	12.2102	9.40931	13.0669	9.5281	10.8142	10.5761	9.86579	13.3758	9.26647
563.359	11.0544	9.75436	6.60086	8.14787	7.03257	7.19556	7.1172	12.2938	7.27786	3.73703	3.98333	6.41367	2.22451	5.30668	5.88323	6.51174	7.44543	7.27651	11.254	11.254	7.55391	12.1954	9.38654	13.0381	9.50631	10.7951	10.5359	9.82797	13.3383	9.2689
563.94	11.0098	9.71062	6.62097	8.15655	7.04147	7.21661	7.14061	12.3241	7.28391	3.70885	4.00123	6.45577	2.22016	5.28959	5.88195	6.50987	7.43003	7.27408	11.2456	11.2456	7.55876	12.1879	9.36998	13.0217	9.49551	10.7984	10.5352	9.79887	13.307	9.27464
564.521	11.0948	9.78084	6.60995	8.1497	7.04398	7.22317	7.14224	12.3435	7.2751	3.69698	4.00761	6.47059	2.20641	5.29062	5.89142	6.51469	7.42294	7.26855	11.2497	11.2497	7.55429	12.1763	9.34991	13.0033	9.46867	10.7762	10.5077	9.76904	13.283	9.26807
565.101	11.2059	9.87731	6.60682	8.1438	7.04117	7.21786	7.1423	12.3484	7.269	3.6912	4.01528	6.48264	2.20161	5.28504	5.8889	6.51699	7.41347	7.26602	11.2546	11.2546	7.54805	12.1671	9.33388	12.9944	9.4474	10.7611	10.5089	9.74992	13.2766	9.25559
565.682	11.3672	10.0231	6.58375	8.12544	7.0381	7.21031	7.12458	12.3535	7.25814	3.67707	4.01193	6.47031	2.17817	5.2692	5.87558	6.51035	7.40672	7.25471	11.244	11.244	7.5399	12.1403	9.31425	12.9746	9.41259	10.7273	10.4796	9.71734	13.2606	9.24697
566.263	11.4623	10.1049	6.59008	8.12602	7.04667	7.21636	7.12767	12.363	7.25354	3.65747	4.01121	6.47462	2.15795	5.25939	5.86734	6.50673	7.40039	7.2488	11.229	11.229	7.53356	12.1256	9.3041	12.9549	9.38855	10.708	10.4632	9.69162	13.232	9.22887
566.843	11.5983	10.2119	6.59601	8.13147	7.06508	7.22933	7.1373	12.3812	7.24566	3.65346	4.02704	6.49952	2.15264	5.24853	5.85956	6.51211	7.40684	7.2552	11.2279	11.2279	7.53818	12.1131	9.29896	12.9513	9.37495	10.6954	10.4498	9.67797	13.2178	9.22153
567.424	11.7462	10.3434	6.61601	8.13891	7.0655	7.22596	7.15905	12.3961	7.24494	3.65815	4.03554	6.51696	2.16243	5.25522	5.87215	6.52245	7.41515	7.26577	11.2481	11.2481	7.55371	12.123	9.32284	12.9837	9.40103	10.7304	10.4941	9.72052	13.2625	9.2576
568.005	12.0272	10.5878	6.64498	8.17228	7.08602	7.2487	7.20904	12.3877	7.23624	3.70123	4.08139	6.55011	2.1928	5.26351	5.8821	6.5326	7.42422	7.28193	11.2826	11.2826	7.57314	12.1193	9.34766	13.0222	9.4229	10.7707	10.544	9.763	13.3123	9.27982
568.585	12.4459	10.9563	6.65728	8.18199	7.09336	7.2389	7.23562	12.3709	7.23585	3.75088	4.10547	6.5457	2.2167	5.2846	5.90287	6.54113	7.43696	7.29195	11.3139	11.3139	7.57697	12.1243	9.36967	13.0444	9.43808	10.7901	10.5926	9.80401	13.346	9.28054
569.166	12.9937	11.423	6.66701	8.19761	7.11868	7.24035	7.26684	12.3521	7.23074	3.84916	4.17418	6.58044	2.26178	5.31434	5.91878	6.54612	7.44819	7.30065	11.3489	11.3489	7.57716	12.1189	9.401	13.0784	9.44385	10.805	10.6287	9.84957	13.3815	9.2567
569.746	13.6654	12.0074	6.66883	8.20582	7.12777	7.20925	7.28755	12.3324	7.23125	3.94115	4.20808	6.58212	2.30104	5.35502	5.95059	6.54613	7.46033	7.31023	11.3794	11.3794	7.56419	12.1327	9.44313	13.1259	9.4692	10.8232	10.6879	9.91696	13.4372	9.24131
570.327	14.4092	12.6448	6.6913	8.24016	7.16254	7.21673	7.33874	12.317	7.23082	4.05065	4.25918	6.60545	2.34781	5.39696	5.97975	6.55298	7.48047	7.32532	11.4303	11.4303	7.56578	12.1588	9.50485	13.1958	9.5105	10.8606	10.7631	10.0001	13.5103	9.23055
570.907	15.1838	13.3092	6.72327	8.28768	7.2013	7.22231	7.39011	12.3051	7.24135	4.13995	4.29291	6.60544	2.38846	5.44451	6.01751	6.56671	7.50463	7.34568	11.4735	11.4735	7.56622	12.1816	9.55367	13.2518	9.55105	10.8866	10.8296	10.0711	13.5716	9.21651
571.487	15.8932	13.9174	6.73346	8.30894	7.23855	7.23484	7.41958	12.3031	7.24655	4.21132	4.31651	6.60119	2.4157	5.47988	6.03954	6.57836	7.51711	7.35889	11.5054	11.5054	7.56747	12.1986	9.59297	13.2975	9.5705	10.9005	10.8707	10.1114	13.603	9.19161
572.068	16.3787	14.332	6.73926	8.31789	7.2574	7.2357	7.43756	12.3157	7.25837	4.25148	4.34168	6.60543	2.43706	5.50311	6.05876	6.58905	7.52312	7.37119	11.5153	11.5153	7.56727	12.2012	9.61658	13.3223	9.57633	10.9119	10.8988	10.1322	13.6214	9.1786
572.648	16.6175	14.5399	6.72674	8.30472	7.26094	7.23777	7.43778	12.3342	7.25217	4.25359	4.35513	6.61192	2.43328	5.50157	6.05711	6.59268	7.51745	7.36906	11.5119	11.5119	7.5644	12.1986	9.6124	13.3107	9.55931	10.8963	10.8866	10.109	13.5964	9.16598
573.228	16.6467	14.5551	6.72201	8.29255	7.25201	7.23937	7.43029	12.3642	7.25597	4.23582	4.3713	6.6245	2.42426	5.4878	6.05496	6.60039	7.51633	7.36942	11.5172	11.5172	7.56936	12.1992	9.60361	13.3012	9.54343	10.8912	10.8824	10.1002	13.5844	9.17765
573.808	16.6939	14.5978	6.72301	8.28917	7.2515	7.25038	7.43474	12.3877	7.24928	4.20951	4.38226	6.63686	2.41266	5.47635	6.05477	6.60963	7.51399	7.37263	11.5228	11.5228	7.58475	12.1924	9.59119	13.2905	9.53428	10.8861	10.8712	10.0883	13.5735	9.19535
574.389	16.9278	14.7933	6.73853	8.30015	7.26644	7.26242	7.45441	12.4049	7.25449	4.21326	4.40214	6.64626	2.417	5.4739	6.06567	6.62219	7.52561	7.39163	11.549	11.549	7.59971	12.2008	9.60184	13.3175	9.54238	10.9139	10.9017	10.1141	13.6022	9.21248
574.969	17.3898	15.1741	6.74541	8.31335	7.29805	7.27177	7.47493	12.4071	7.25117	4.25478	4.43242	6.65466	2.43082	5.49418	6.08038	6.63257	7.5404	7.40911	11.5672	11.5672	7.61399	12.2035	9.61621	13.3381	9.5417	10.9234	10.92	10.1283	13.6083	9.1973
575.549	17.7285	15.4465	6.76019	8.32843	7.32377	7.28616	7.5043	12.4143	7.25642	4.30233	4.46916	6.67049	2.45251	5.51597	6.10237	6.64256	7.55392	7.42622	11.5977	11.5977	7.62138	12.2166	9.64432	13.365	9.55074	10.9383	10.951	10.1509	13.6294	9.19975
576.129	17.8369	15.5126	6.75884	8.32165	7.33331	7.29815	7.51855	12.42	7.24704	4.31706	4.49155	6.6852	2.45753	5.52769	6.11256	6.65119	7.55598	7.43003	11.6045	11.6045	7.62931	12.2112	9.65187	13.3609	9.5381	10.9261	10.9489	10.1424	13.6224	9.19247
576.709	17.7158	15.3984	6.771	8.32107	7.33495	7.31775	7.53667	12.4421	7.24395	4.29739	4.5065	6.70301	2.45317	5.51696	6.11969	6.65986	7.54842	7.43246	11.6065	11.6065	7.63621	12.204	9.64788	13.3536	9.53423	10.9313	10.9502	10.132	13.6254	9.20938
577.289	17.8025	15.4683	6.77241	8.32534	7.33977	7.32937	7.55527	12.4504	7.24206	4.2975	4.5283	6.72246	2.45187	5.50924	6.11736	6.66835	7.55259	7.44089	11.6189	11.6189	7.64448	12.1924	9.63807	13.3545	9.52562	10.9402	10.9583	10.1368	13.6328	9.21297
577.869	18.31	15.8881	6.79838	8.36348	7.3741	7.34925	7.60361	12.4664	7.26382	4.36662	4.57678	6.74672	2.48214	5.53395	6.13999	6.68106	7.56725	7.46181	11.6684	11.6684	7.65761	12.2223	9.68137	13.4162	9.56654	10.9937	11.0302	10.2054	13.7	9.2348
578.449	19.016	16.4624	6.82743	8.40619	7.42468	7.37072	7.66553	12.473	7.28611	4.46812	4.63417	6.77566	2.53067	5.58428	6.1782	6.70255	7.59952	7.49043	11.7286	11.7286	7.67713	12.2476	9.74005	13.4805	9.60953	11.0311	11.0985	10.2729	13.7593	9.24147
579.029	19.5118	16.8669	6.84235	8.42287	7.45584	7.38172	7.69268	12.4759	7.29623	4.53922	4.66772	6.78142	2.55986	5.6223	6.21291	6.71655	7.6157	7.50634	11.7661	11.7661	7.68701	12.274	9.78447	13.5224	9.63854	11.0538	11.1399	10.3094	13.7954	9.23762
579.609	19.435	16.7773	6.82831	8.40639	7.45505	7.38411	7.69081	12.4756	7.28518	4.53369	4.6675	6.77634	2.55512	5.61892	6.21144	6.72367	7.61568	7.50243	11.7534	11.7534	7.68229	12.2566	9.77187	13.4967	9.61299	11.0287	11.1138	10.2735	13.7563	9.21168
580.188	18.9517	16.3607	6.81186	8.3795	7.43415	7.38661	7.67616	12.4909	7.2713	4.4663	4.65407	6.77408	2.51947	5.58306	6.18898	6.7235	7.59937	7.49163	11.7333	11.7333	7.68194	12.2418	9.74108	13.4674	9.58559	11.0166	11.0837	10.2282	13.7264	9.21795
580.768	18.5192	15.9714	6.79684	8.36217	7.41834	7.39151	7.67775	12.5076	7.26067	4.39811	4.64662	6.79212	2.48655	5.5418	6.16258	6.71583	7.57909	7.48223	11.7148	11.7148	7.68513	12.2145	9.70711	13.4359	9.55478	11.0085	11.0527	10.1885	13.7049	9.23333
581.348	18.6588	16.0869	6.817	8.37882	7.43291	7.40076	7.70774	12.5248	7.27581	4.4155	4.67753	6.8245	2.50024	5.54997	6.18195	6.7223	7.58775	7.5009	11.7555	11.7555	7.707	12.2155	9.73002	13.4731	9.58115	11.0456	11.1021	10.229	13.76	9.27428
581.928	19.4465	16.7548	6.83876	8.41417	7.46835	7.40831	7.75406	12.5247	7.29696	4.5357	4.73786	6.85532	2.55612	5.60034	6.21976	6.74244	7.62597	7.53193	11.8231	11.8231	7.72849	12.2291	9.77889	13.5315	9.61455	11.0829	11.171	10.3009	13.825	9.27145
582.507	20.3681	17.5299	6.88824	8.46826	7.52445	7.43516	7.8197	12.535	7.32427	4.66339	4.79473	6.87256	2.62371	5.67787	6.28787	6.77656	7.67056	7.56893	11.8982	11.8982	7.75318	12.2681	9.85361	13.619	9.66527	11.1323	11.2658	10.3936	13.8992	9.27075
583.087	20.735	17.8148	6.88463	8.46679	7.54854	7.44269	7.82166	12.5397	7.32376	4.7097	4.80946	6.86149	2.63419	5.69857	6.29768	6.79577	7.68874	7.58073	11.9099	11.9099	7.75324	12.2841	9.86476	13.6178	9.65091	11.1091	11.2538	10.3826	13.8728	9.22936
583.667	20.0636	17.2051	6.85633	8.4264	7.53486	7.44719	7.79066	12.5537	7.30179	4.61051	4.77269	6.84422	2.58896	5.65441	6.2751	6.78727	7.66219	7.55899	11.8586	11.8586	7.73677	12.2673	9.82011	13.5519	9.59624	11.061	11.1835	10.3015	13.7924	9.22606
584.246	18.771	16.0849	6.77947	8.32856	7.4771	7.42605	7.70005	12.5757	7.25822	4.40877	4.70532	6.82425	2.4811	5.53703	6.18305	6.76469	7.60575	7.50999	11.758	11.758	7.7104	12.2035	9.70066	13.3944	9.48145	10.9626	11.0253	10.1236	13.6272	9.2119
584.826	17.5073	15.0153	6.73953	8.26007	7.41957	7.42461	7.65219	12.6101	7.2198	4.17831	4.64138	6.83372	2.37394	5.42202	6.1152	6.7461	7.54484	7.46493	11.6766	11.6766	7.70615	12.1386	9.59423	13.2868	9.40172	10.9281	10.9198	9.99361	13.5331	9.26433
585.405	16.9765	14.5753	6.72751	8.22154	7.39693	7.43002	7.63626	12.6429	7.20082	4.04467	4.61112	6.84051	2.30777	5.34853	6.06804	6.74072	7.50692	7.44919	11.6461	11.6461	7.70746	12.0882	9.5293	13.2241	9.34624	10.9054	10.8642	9.91911	13.4802	9.28987
585.985	17.019	14.6156	6.73278	8.21286	7.39751	7.4396	7.64591	12.6624	7.19996	4.02978	4.62683	6.86296	2.30814	5.34019	6.06544	6.74973	7.50189	7.45585	11.6502	11.6502	7.7136	12.0711	9.52527	13.2328	9.34044	10.9184	10.8704	9.91318	13.4816	9.31023
586.564	17.1817	14.7589	6.72702	8.20941	7.40928	7.44809	7.65484	12.6769	7.19678	4.03971	4.6466	6.87369	2.31513	5.33111	6.05694	6.75495	7.5055	7.46435	11.6578	11.6578	7.70587	12.0611	9.52344	13.214	9.31725	10.9047	10.8615	9.89205	13.4554	9.29198
587.144	17.0926	14.6688	6.70732	8.19608	7.40666	7.45564	7.65287	12.6921	7.19046	4.01073	4.65291	6.89137	2.29915	5.31077	6.04089	6.766	7.50491	7.46644	11.6516	11.6516	7.70974	12.0496	9.50278	13.1793	9.29041	10.8952	10.8252	9.84461	13.4098	9.28618
587.723	16.7686	14.3811	6.70197	8.18677	7.41043	7.47384	7.6611	12.7386	7.18817	3.92455	4.63974	6.89446	2.24783	5.26303	6.01947	6.7607	7.48848	7.45333	11.628	11.628	7.7139	12.0375	9.4701	13.1508	9.25796	10.8853	10.7883	9.79247	13.3745	9.31494
588.302	16.3913	14.0369	6.69134	8.15958	7.40333	7.49082	7.65893	12.7742	7.1814	3.81796	4.6218	6.90064	2.19152	5.21473	5.9912	6.76092	7.46159	7.44019	11.6033	11.6033	7.71892	12.0246	9.43495	13.1121	9.22244	10.8845	10.7424	9.73356	13.337	9.35544
588.882	16.0036	13.7043	6.67772	8.12029	7.38757	7.49297	7.63764	12.8207	7.17372	3.71832	4.60993	6.91043	2.14229	5.16576	5.96268	6.74872	7.42914	7.41393	11.5619	11.5619	7.70824	12.007	9.39578	13.0652	9.18611	10.8627	10.685	9.66269	13.2865	9.37795
589.461	15.5444	13.3111	6.65644	8.08036	7.36635	7.49759	7.60079	12.8555	7.15194	3.61031	4.59439	6.92524	2.09884	5.11691	5.93024	6.75276	7.40921	7.4082	11.5349	11.5349	7.71457	11.977	9.33613	12.9846	9.12891	10.8328	10.6079	9.56966	13.2089	9.38698
590.04	14.9735	12.8649	6.64272	8.04361	7.343	7.50707	7.55523	12.9175	7.14096	3.48047	4.55998	6.93187	2.03841	5.05659	5.89858	6.74705	7.38324	7.38695	11.4836	11.4836	7.72222	11.9426	9.26445	12.9088	9.06124	10.7842	10.5191	9.46056	13.1102	9.39857
590.619	14.3675	12.3753	6.63463	8.00684	7.31536	7.52479	7.51426	12.98	7.12217	3.31944	4.5134	6.93732	1.96938	4.98812	5.86415	6.75514	7.36034	7.376	11.4425	11.4425	7.73712	11.9137	9.19064	12.8332	8.98948	10.7506	10.4372	9.3597	13.0256	9.43567
591.198	13.9175	12.014	6.60402	7.95291	7.28212	7.53242	7.46696	13.0395	7.10247	3.16465	4.45334	6.92543	1.88776	4.91338	5.81627	6.75505	7.32406	7.3456	11.3863	11.3863	7.72662	11.8757	9.12093	12.7556	8.91897	10.6971	10.3458	9.24948	12.9279	9.44118
591.777	13.5629	11.6937	6.59029	7.91779	7.25788	7.54333	7.43919	13.0995	7.09211	3.03603	4.42137	6.93797	1.83168	4.85881	5.78328	6.75692	7.30254	7.33169	11.3495	11.3495	7.73162	11.8461	9.06579	12.6944	8.87118	10.6695	10.2845	9.16918	12.8653	9.46572
592.356	13.399	11.5564	6.57655	7.8948	7.25328	7.55846	7.4274	13.1442	7.08621	2.95307	4.4037	6.94097	1.78162	4.81885	5.75801	6.75959	7.29021	7.32353	11.3313	11.3313	7.73533	11.8186	9.01809	12.6439	8.82596	10.6364	10.2336	9.09752	12.8103	9.46442
592.935	13.3122	11.4885	6.59526	7.90278	7.2613	7.57613	7.44953	13.1682	7.08921	2.92658	4.43098	6.98004	1.78129	4.80427	5.75956	6.76321	7.28448	7.32615	11.3417	11.3417	7.75177	11.8179	9.01107	12.6372	8.82195	10.6548	10.2443	9.09501	12.8267	9.50812
593.514	13.4147	11.5726	6.60596	7.91619	7.27933	7.59052	7.47449	13.1734	7.08251	2.93806	4.4568	6.9944	1.78231	4.80756	5.77268	6.77234	7.28656	7.33053	11.3601	11.3601	7.7636	11.8163	9.01732	12.6479	8.82101	10.6709	10.2633	9.10583	12.8394	9.52027
594.093	13.5351	11.6659	6.62003	7.92489	7.29878	7.59991	7.48892	13.1856	7.09089	2.96256	4.47759	7.00799	1.79198	4.81524	5.78344	6.77767	7.28377	7.3341	11.3702	11.3702	7.77002	11.8186	9.02829	12.6642	8.8246	10.6833	10.28	9.12042	12.857	9.52298
594.672	13.6089	11.7217	6.59887	7.89942	7.29844	7.59733	7.46206	13.2073	7.09092	2.93783	4.45456	6.97977	1.76049	4.79941	5.77407	6.78815	7.2812	7.33401	11.3599	11.3599	7.77211	11.8108	9.01256	12.6444	8.79265	10.653	10.2526	9.0762	12.8071	9.48425
595.251	13.4934	11.6361	6.56877	7.85562	7.27474	7.58096	7.41664	13.223	7.07709	2.87888	4.42444	6.95714	1.72507	4.76406	5.74753	6.79698	7.2726	7.33372	11.3399	11.3399	7.77382	11.7985	8.98208	12.6057	8.74788	10.6093	10.2054	9.0157	12.7441	9.46514
595.83	13.2789	11.4626	6.53659	7.81872	7.24924	7.57197	7.36978	13.2474	7.05371	2.80395	4.40097	6.94734	1.68543	4.72408	5.71933	6.80445	7.26023	7.32834	11.3091	11.3091	7.77668	11.7918	8.94953	12.5675	8.70113	10.5769	10.1668	8.94845	12.6799	9.47301
596.409	13.0076	11.2363	6.54051	7.80869	7.23734	7.58111	7.35498	13.2816	7.03813	2.74662	4.39845	6.96833	1.66685	4.7039	5.71435	6.80685	7.2523	7.3322	11.2966	11.2966	7.78903	11.7752	8.92075	12.5389	8.678	10.5681	10.1424	8.91365	12.6506	9.50529
596.988	12.8119	11.0746	6.54468	7.79958	7.24502	7.60089	7.33924	13.3251	7.03211	2.6929	4.39515	6.97875	1.64283	4.68182	5.70513	6.81726	7.24552	7.33235	11.2886	11.2886	7.79706	11.7575	8.88727	12.5012	8.65205	10.5401	10.1065	8.85913	12.611	9.51156
597.566	12.6263	10.9216	6.55441	7.79589	7.24532	7.61766	7.336	13.3616	7.03358	2.65094	4.40046	7.00576	1.62847	4.66041	5.70327	6.82347	7.24501	7.33903	11.289	11.289	7.813	11.7417	8.87221	12.4778	8.63666	10.53	10.0886	8.82841	12.5873	9.53161
598.145	12.5201	10.8392	6.54362	7.77749	7.24485	7.61959	7.3183	13.3802	7.02884	2.59777	4.38156	6.98614	1.59475	4.62838	5.68213	6.83043	7.23846	7.33511	11.2805	11.2805	7.81517	11.7253	8.84968	12.4515	8.60443	10.5042	10.0534	8.77889	12.5503	9.52067
598.724	12.4487	10.772	6.54078	7.7729	7.24016	7.61975	7.32214	13.3924	7.02987	2.57577	4.39335	6.99904	1.58946	4.61854	5.68446	6.82769	7.2294	7.33331	11.2765	11.2765	7.81819	11.7187	8.84956	12.4594	8.59846	10.5218	10.0629	8.7797	12.5627	9.539
599.302	12.4846	10.795	6.54325	7.77085	7.25131	7.62898	7.34106	13.4018	7.03012	2.57679	4.40553	6.99505	1.58714	4.61363	5.68795	6.84338	7.23635	7.33794	11.2879	11.2879	7.82259	11.7021	8.84657	12.4604	8.59018	10.5217	10.0591	8.77227	12.5616	9.52777
599.881	12.5344	10.8065	6.5613	7.78011	7.26705	7.64047	7.37227	13.4045	7.03395	2.60812	4.44373	7.02516	1.6068	4.62592	5.70888	6.85606	7.24409	7.35348	11.3041	11.3041	7.83493	11.7181	8.8687	12.4891	8.61391	10.5494	10.0974	8.81238	12.597	9.55454
600.46	12.6131	10.8534	6.54377	7.76703	7.27953	7.64878	7.37756	13.4118	7.03574	2.64793	4.4738	7.03753	1.61504	4.63407	5.70349	6.87019	7.25379	7.37263	11.3265	11.3265	7.85044	11.7249	8.8874	12.5012	8.62062	10.5589	10.1151	8.82698	12.6062	9.55442
601.038	12.6182	10.8481	6.54192	7.75951	7.28956	7.64584	7.382	13.4076	7.02693	2.65855	4.48222	7.03702	1.61794	4.63455	5.70251	6.87793	7.24755	7.37982	11.3359	11.3359	7.8561	11.7327	8.89844	12.5119	8.6219	10.5621	10.1319	8.8384	12.608	9.55277
601.617	12.5962	10.8348	6.52317	7.74089	7.29138	7.64265	7.36868	13.415	7.01962	2.66528	4.48968	7.03647	1.61007	4.62769	5.69681	6.88114	7.24226	7.3764	11.3299	11.3299	7.85198	11.7144	8.88747	12.4853	8.59236	10.5297	10.1108	8.8078	12.5711	9.51887
602.195	12.4907	10.7607	6.53164	7.73278	7.2901	7.63854	7.36709	13.4233	7.01277	2.64632	4.48262	7.03015	1.60269	4.61135	5.69594	6.88935	7.24138	7.37022	11.3282	11.3282	7.84702	11.7015	8.86957	12.4683	8.56606	10.4997	10.0931	8.78167	12.5444	9.49728
602.773	12.3927	10.6814	6.52073	7.71862	7.28382	7.6427	7.35727	13.4341	7.00827	2.63721	4.48329	7.03067	1.59175	4.60726	5.69558	6.89101	7.24424	7.36748	11.3247	11.3247	7.85196	11.6862	8.86003	12.4453	8.55025	10.4787	10.0818	8.75936	12.5304	9.48412
603.352	12.2999	10.6008	6.52745	7.71945	7.28423	7.65205	7.36093	13.4441	7.008	2.62307	4.4737	7.02039	1.58368	4.59818	5.69246	6.90175	7.24731	7.38101	11.3367	11.3367	7.86352	11.6831	8.86552	12.457	8.54456	10.4848	10.0996	8.75893	12.5309	9.49369
603.93	12.2434	10.542	6.53764	7.72715	7.29617	7.66442	7.37722	13.4494	7.01121	2.61792	4.47113	7.01772	1.58013	4.59824	5.70189	6.9111	7.25044	7.39146	11.3368	11.3368	7.87322	11.6757	8.87295	12.4578	8.53969	10.4912	10.1117	8.75607	12.5218	9.4982
604.508	12.1434	10.4433	6.55481	7.73307	7.30288	7.67127	7.39407	13.4628	7.02305	2.62903	4.49486	7.03317	1.59602	4.60086	5.71535	6.92039	7.25432	7.40851	11.3474	11.3474	7.89227	11.682	8.88557	12.4797	8.54821	10.5128	10.1363	8.77754	12.534	9.52703
605.087	12.0511	10.3517	6.55321	7.72654	7.31095	7.67702	7.3995	13.4679	7.02074	2.63228	4.511	7.0533	1.60628	4.60102	5.71863	6.92147	7.25211	7.40507	11.3489	11.3489	7.89874	11.6727	8.87712	12.4695	8.54054	10.5104	10.1296	8.76991	12.5263	9.52512
605.665	11.9013	10.2137	6.55871	7.72326	7.30893	7.68563	7.41377	13.4807	7.01732	2.63704	4.52704	7.07845	1.61521	4.59249	5.72302	6.92096	7.24747	7.40939	11.3525	11.3525	7.91029	11.6746	8.88646	12.4758	8.54655	10.527	10.1476	8.7792	12.5379	9.55163
606.243	11.8138	10.1374	6.5445	7.7096	7.31453	7.69072	7.409	13.4906	7.00789	2.61929	4.52182	7.07559	1.59972	4.57287	5.71051	6.92411	7.23583	7.40501	11.3425	11.3425	7.90676	11.6601	8.8774	12.4623	8.53101	10.516	10.1387	8.75272	12.5121	9.53893
606.821	11.6784	10.0266	6.5547	7.70605	7.31939	7.7028	7.42456	13.5053	7.00685	2.60861	4.53029	7.07996	1.5938	4.56428	5.71233	6.93318	7.23772	7.41253	11.351	11.351	7.92095	11.6614	8.89925	12.4781	8.53414	10.5437	10.1657	8.76078	12.532	9.57402
607.399	11.6039	9.95471	6.54468	7.68875	7.32278	7.69991	7.41112	13.5172	7.00653	2.59074	4.52641	7.0629	1.57415	4.55522	5.70113	6.94255	7.23526	7.41454	11.3565	11.3565	7.92117	11.6421	8.88051	12.4598	8.5144	10.5289	10.1446	8.73003	12.5104	9.54571
607.977	11.4711	9.83945	6.55168	7.68681	7.33199	7.71536	7.4216	13.5202	7.00088	2.57844	4.52807	7.06017	1.57029	4.55012	5.70337	6.94816	7.22985	7.41813	11.3612	11.3612	7.92298	11.6276	8.87587	12.4538	8.49179	10.5298	10.1386	8.71903	12.5014	9.54717
608.555	11.3614	9.74021	6.54033	7.67457	7.33492	7.71981	7.41884	13.5351	6.99755	2.56962	4.532	7.05936	1.56307	4.53464	5.69531	6.956	7.22686	7.41939	11.3556	11.3556	7.92426	11.6074	8.84916	12.4213	8.45971	10.4981	10.1027	8.67255	12.4572	9.51684
609.133	11.1844	9.59104	6.55958	7.68863	7.35265	7.748	7.45909	13.5518	6.99502	2.55059	4.54695	7.07458	1.57173	4.52936	5.71161	6.95701	7.22468	7.42055	11.3558	11.3558	7.9387	11.6168	8.86866	12.4399	8.47223	10.5296	10.1327	8.69106	12.4839	9.57185
609.711	11.1003	9.50407	6.55717	7.68893	7.36709	7.76479	7.48918	13.5881	7.0046	2.52794	4.56442	7.0845	1.55118	4.5148	5.70418	6.96509	7.22572	7.42728	11.3672	11.3672	7.95248	11.6175	8.86354	12.426	8.46799	10.5425	10.1239	8.67144	12.4808	9.57802
610.289	11.0487	9.44007	6.58243	7.71489	7.40224	7.79942	7.56157	13.6114	7.01585	2.51211	4.60084	7.10134	1.55151	4.50953	5.71063	6.96875	7.2229	7.43707	11.3905	11.3905	7.97292	11.6315	8.87473	12.4478	8.48691	10.5875	10.1533	8.68935	12.5218	9.62252
610.867	11.1567	9.48588	6.5924	7.748	7.45544	7.85409	7.67746	13.6498	7.04466	2.51693	4.66041	7.14367	1.54301	4.50697	5.71018	6.98788	7.23502	7.45935	11.4483	11.4483	7.99685	11.6457	8.88397	12.4572	8.49951	10.6476	10.1704	8.69744	12.5567	9.64813
611.445	11.3733	9.59855	6.63589	7.83691	7.54593	7.95254	7.9147	13.705	7.10174	2.52226	4.77007	7.21998	1.56316	4.5239	5.74271	7.00962	7.26369	7.49691	11.5402	11.5402	8.04789	11.7089	8.94543	12.5455	8.59449	10.8256	10.2795	8.79565	12.7173	9.78034
612.023	11.7697	9.84916	6.63719	7.91617	7.65879	8.06295	8.17144	13.7678	7.15999	2.51158	4.88236	7.28211	1.54232	4.52253	5.74618	7.03325	7.28292	7.52398	11.6306	11.6306	8.08238	11.7731	8.9939	12.6092	8.66613	10.9973	10.3511	8.85773	12.8431	9.87798
612.601	12.0867	10.0438	6.65089	7.98107	7.75179	8.16283	8.39896	13.829	7.2084	2.48994	4.97631	7.32908	1.52262	4.51775	5.75261	7.04634	7.29728	7.55445	11.6996	11.6996	8.1139	11.8225	9.03067	12.6689	8.71722	11.1506	10.4095	8.90549	12.9532	9.96021
613.178	12.2032	10.1061	6.63876	7.98114	7.78981	8.1978	8.4561	13.8516	7.21243	2.46698	4.98929	7.31378	1.48812	4.49916	5.74226	7.0558	7.29689	7.55847	11.7173	11.7173	8.11512	11.8339	9.02498	12.6629	8.69791	11.1671	10.3973	8.88218	12.9474	9.95688
613.756	11.9864	9.94427	6.63394	7.93775	7.74832	8.16477	8.37196	13.856	7.19027	2.46675	4.96444	7.30608	1.49417	4.49842	5.74995	7.06471	7.29728	7.56335	11.7027	11.7027	8.11424	11.8054	9.01071	12.6414	8.66337	11.119	10.3741	8.85323	12.9053	9.92423
614.334	11.6822	9.73891	6.61227	7.87292	7.68428	8.09931	8.19833	13.8383	7.15208	2.47065	4.91367	7.27345	1.49977	4.49257	5.74627	7.07508	7.29238	7.55131	11.6536	11.6536	8.10935	11.7684	8.98383	12.5971	8.606	10.997	10.3294	8.80795	12.8143	9.87417
614.911	11.4096	9.5573	6.60173	7.82563	7.62481	8.0387	8.05731	13.8219	7.12065	2.484	4.87818	7.2659	1.51734	4.49461	5.74959	7.07771	7.28502	7.5462	11.6198	11.6198	8.11277	11.732	8.96888	12.5601	8.56095	10.9063	10.3008	8.76966	12.7366	9.822
615.489	11.3518	9.52965	6.59659	7.80029	7.60218	8.02549	7.98151	13.8218	7.10386	2.48018	4.84551	7.23952	1.50602	4.4891	5.75078	7.08814	7.28808	7.54677	11.5975	11.5975	8.11418	11.7097	8.95577	12.5307	8.52449	10.8365	10.2775	8.73608	12.6786	9.78179
616.067	11.3945	9.57175	6.60384	7.78465	7.59523	8.01539	7.94306	13.8218	7.09557	2.48666	4.82839	7.22555	1.5102	4.48707	5.75727	7.09426	7.2845	7.55299	11.5948	11.5948	8.11305	11.7034	8.96101	12.5277	8.51341	10.8107	10.2809	8.72592	12.6595	9.75629
616.644	11.4626	9.64377	6.59813	7.75414	7.57402	7.99806	7.89523	13.8301	7.08973	2.47383	4.8062	7.20826	1.51126	4.49135	5.76726	7.10689	7.28852	7.55847	11.5943	11.5943	8.11024	11.697	8.96207	12.5308	8.50485	10.7872	10.2904	8.73023	12.6515	9.74525
617.222	11.4612	9.63642	6.61138	7.74466	7.56047	7.98143	7.84625	13.8276	7.08153	2.48953	4.80688	7.21032	1.52934	4.49835	5.7791	7.11622	7.28792	7.57003	11.601	11.601	8.12234	11.6952	8.97866	12.5496	8.50845	10.7736	10.3165	8.74804	12.6481	9.75025
617.799	11.4468	9.64273	6.59697	7.71913	7.5395	7.95364	7.77783	13.8252	7.06353	2.48511	4.78765	7.19654	1.5261	4.49851	5.78224	7.12699	7.28611	7.56905	11.5979	11.5979	8.12616	11.6672	8.96936	12.5372	8.47542	10.7275	10.2955	8.71759	12.6123	9.72449
618.376	11.3969	9.6128	6.61277	7.71978	7.54247	7.95131	7.74656	13.8243	7.05113	2.50332	4.79875	7.207	1.53688	4.49632	5.79764	7.14551	7.29856	7.58464	11.6069	11.6069	8.14849	11.6583	8.97968	12.547	8.4651	10.7132	10.3088	8.71568	12.6147	9.73491
618.954	11.4061	9.63977	6.60258	7.69748	7.53149	7.93525	7.71092	13.8346	7.04659	2.5022	4.79827	7.21055	1.53731	4.49306	5.79381	7.15389	7.30454	7.589	11.6015	11.6015	8.15106	11.6496	8.97262	12.5289	8.42973	10.686	10.2962	8.70028	12.5923	9.71118
619.531	11.3923	9.62826	6.60999	7.6896	7.5241	7.93907	7.69909	13.8477	7.04667	2.50006	4.79796	7.20327	1.5408	4.49619	5.80341	7.17165	7.31927	7.60331	11.6108	11.6108	8.17243	11.6573	8.97771	12.5242	8.4309	10.6862	10.3077	8.71204	12.595	9.71168
620.108	11.4198	9.6606	6.59046	7.6636	7.51699	7.9353	7.6683	13.865	7.04032	2.50181	4.80077	7.19734	1.52987	4.49116	5.79462	7.18208	7.32115	7.61121	11.6099	11.6099	8.17689	11.6493	8.96431	12.5079	8.40614	10.6518	10.2809	8.68454	12.5516	9.67319
620.686	11.3631	9.60691	6.60108	7.66525	7.5216	7.93644	7.67575	13.8796	7.03701	2.4975	4.80767	7.19616	1.54236	4.49934	5.82515	7.19554	7.32872	7.62134	11.6256	11.6256	8.20327	11.6545	8.98433	12.5309	8.42984	10.6751	10.3144	8.70544	12.5779	9.71476
621.263	11.3444	9.58978	6.60189	7.665	7.52863	7.93832	7.67611	13.8899	7.0402	2.5128	4.83485	7.21107	1.54966	4.49967	5.83231	7.20834	7.33058	7.63031	11.6371	11.6371	8.21936	11.6578	9.0006	12.5553	8.43067	10.6817	10.3379	8.71828	12.5908	9.73037
621.84	11.304	9.54164	6.60749	7.65655	7.52535	7.93669	7.68131	13.9028	7.04987	2.51843	4.84824	7.21379	1.56417	4.50223	5.83579	7.21055	7.32621	7.63626	11.6419	11.6419	8.22826	11.6502	9.01416	12.5566	8.42486	10.693	10.3565	8.72387	12.6025	9.74334
622.417	11.2947	9.55007	6.60516	7.6517	7.53123	7.94842	7.68648	13.903	7.0521	2.52183	4.84901	7.20618	1.55734	4.4932	5.82603	7.22563	7.33302	7.65153	11.6597	11.6597	8.24097	11.6496	9.01562	12.5612	8.41077	10.6834	10.3467	8.71967	12.5985	9.72684
622.994	11.2699	9.52295	6.61685	7.64521	7.53549	7.95252	7.701	13.9158	7.05336	2.51227	4.84969	7.20188	1.55566	4.48926	5.8293	7.23418	7.33477	7.66609	11.6731	11.6731	8.25416	11.6447	9.0217	12.5594	8.40242	10.6788	10.3537	8.71557	12.5867	9.72943
623.571	11.2806	9.52327	6.62705	7.65596	7.54835	7.96765	7.72583	13.9139	7.04658	2.51178	4.85196	7.19303	1.55606	4.48508	5.84102	7.2599	7.34777	7.68111	11.7063	11.7063	8.28063	11.6506	9.03501	12.5808	8.41093	10.6866	10.3755	8.72804	12.5988	9.7443
624.148	11.2869	9.50487	6.64037	7.65666	7.56079	7.97892	7.73569	13.9201	7.05215	2.52212	4.86395	7.19495	1.56555	4.48807	5.8535	7.27475	7.35198	7.69656	11.723	11.723	8.29875	11.656	9.05297	12.5925	8.41465	10.6924	10.4089	8.74324	12.6082	9.75637
624.725	11.2995	9.50929	6.64456	7.66388	7.57561	7.99915	7.74905	13.9145	7.04462	2.54756	4.88867	7.20664	1.56848	4.50112	5.87179	7.27856	7.35617	7.7011	11.728	11.728	8.30377	11.6537	9.05942	12.6048	8.41574	10.7005	10.4262	8.75699	12.6271	9.76362
625.302	11.2951	9.49171	6.65668	7.66701	7.58971	8.00435	7.76834	13.9285	7.0484	2.57188	4.90347	7.21852	1.57743	4.50921	5.88642	7.28441	7.36195	7.71477	11.7282	11.7282	8.31704	11.6501	9.06924	12.6083	8.41971	10.7052	10.4429	8.77326	12.6374	9.77017
625.879	11.277	9.47808	6.66956	7.67907	7.60866	8.02188	7.79717	13.9279	7.0455	2.5857	4.92069	7.22766	1.58644	4.51259	5.90115	7.29212	7.3649	7.72794	11.7357	11.7357	8.32088	11.6318	9.06339	12.5984	8.41203	10.7105	10.4421	8.7632	12.6366	9.76566
626.456	11.2552	9.45068	6.6701	7.67449	7.61488	8.01993	7.81135	13.9421	7.04525	2.58134	4.92211	7.2272	1.59583	4.51238	5.9111	7.30977	7.37303	7.74896	11.7535	11.7535	8.34565	11.6308	9.0672	12.5957	8.41428	10.7165	10.4537	8.76449	12.6374	9.76443
627.033	11.2317	9.43641	6.6659	7.6731	7.6242	8.02865	7.81575	13.9569	7.04443	2.57178	4.92148	7.21905	1.59206	4.50871	5.91176	7.31665	7.3748	7.75835	11.7671	11.7671	8.35255	11.624	9.06537	12.5852	8.40193	10.7088	10.4552	8.75556	12.621	9.75502
627.61	11.2218	9.42334	6.65304	7.65937	7.62334	8.02524	7.81441	13.9734	7.04211	2.55526	4.91572	7.20894	1.58285	4.50948	5.91351	7.31918	7.36991	7.76316	11.7735	11.7735	8.36989	11.6269	9.07549	12.5954	8.39499	10.7108	10.4682	8.76051	12.617	9.75986
628.187	11.2151	9.40833	6.65967	7.65575	7.62965	8.03986	7.82731	13.9813	7.04803	2.56083	4.91668	7.21512	1.58185	4.50004	5.91356	7.33584	7.37934	7.7737	11.7916	11.7916	8.3851	11.6359	9.09321	12.609	8.40413	10.7259	10.4942	8.77039	12.6308	9.7781
628.763	11.2169	9.3994	6.65379	7.6389	7.62842	8.03399	7.82198	13.9881	7.05622	2.55121	4.91024	7.20681	1.57217	4.4944	5.91691	7.34059	7.37452	7.7741	11.7867	11.7867	8.38825	11.6283	9.097	12.615	8.39	10.7236	10.4978	8.75155	12.6281	9.77014
629.34	11.2214	9.39786	6.64178	7.62327	7.62155	8.03078	7.81541	14.0027	7.05993	2.54052	4.89891	7.19247	1.55733	4.48236	5.91404	7.36025	7.37851	7.78644	11.8	11.8	8.39645	11.6238	9.08689	12.6067	8.38426	10.7131	10.4933	8.73505	12.6171	9.75606
629.917	11.2018	9.38791	6.64798	7.62537	7.63979	8.04382	7.83624	14.0216	7.06216	2.52634	4.89524	7.18391	1.5561	4.47984	5.92019	7.36618	7.37487	7.79515	11.8049	11.8049	8.4007	11.6011	9.07358	12.5934	8.3636	10.7041	10.4874	8.71459	12.5982	9.74921
630.493	11.2129	9.38826	6.64495	7.62621	7.64852	8.06987	7.85139	14.0286	7.05139	2.5146	4.89922	7.1814	1.54885	4.47495	5.91627	7.3822	7.38498	7.81145	11.8231	11.8231	8.41804	11.599	9.07018	12.5901	8.3632	10.7072	10.4896	8.71381	12.5966	9.75346
631.07	11.2161	9.38027	6.64978	7.62897	7.66428	8.08497	7.87356	14.0465	7.05534	2.51393	4.92084	7.19674	1.55756	4.47554	5.92868	7.38906	7.3921	7.82422	11.8284	11.8284	8.43198	11.5941	9.07634	12.5905	8.36393	10.7145	10.5071	8.72163	12.6117	9.76912
631.647	11.2564	9.39313	6.63914	7.62306	7.67527	8.0963	7.89127	14.0595	7.06195	2.49237	4.92527	7.17975	1.54225	4.47128	5.9285	7.40365	7.39751	7.83563	11.8474	11.8474	8.44777	11.5978	9.08364	12.5911	8.36118	10.7145	10.5135	8.72132	12.6127	9.77227
632.223	11.2423	9.38224	6.66495	7.64444	7.68989	8.12541	7.93859	14.0762	7.06839	2.48651	4.94464	7.19404	1.55301	4.48203	5.95437	7.41022	7.40232	7.86324	11.887	11.887	8.47814	11.6136	9.10719	12.6295	8.39605	10.7627	10.5678	8.75871	12.668	9.82946
632.799	11.2439	9.3785	6.67863	7.65308	7.70306	8.14131	7.95965	14.094	7.07428	2.48397	4.95619	7.19813	1.54506	4.47943	5.95603	7.42891	7.40857	7.87303	11.9133	11.9133	8.49433	11.6272	9.12855	12.645	8.41192	10.7857	10.5909	8.77216	12.683	9.86156
633.376	11.2097	9.34755	6.69971	7.66111	7.70634	8.14821	7.96166	14.108	7.07441	2.49888	4.97932	7.23501	1.5625	4.47894	5.97133	7.43338	7.40915	7.88304	11.9203	11.9203	8.51684	11.6246	9.14088	12.6558	8.42447	10.8022	10.6006	8.7868	12.7056	9.88244
633.952	11.2017	9.34318	6.68992	7.6457	7.71544	8.13899	7.93412	14.1185	7.07217	2.497	4.97837	7.23016	1.55307	4.46919	5.9668	7.44965	7.41098	7.87911	11.9072	11.9072	8.515	11.6214	9.1388	12.6288	8.38775	10.7695	10.574	8.76116	12.6604	9.85532
634.529	11.1828	9.33527	6.69375	7.63659	7.71551	8.14164	7.92542	14.1263	7.06405	2.47465	4.96313	7.21062	1.54389	4.46234	5.9708	7.4441	7.39835	7.87502	11.8873	11.8873	8.51985	11.6011	9.13299	12.6217	8.35751	10.7498	10.5631	8.7385	12.633	9.84199
635.105	11.2108	9.36225	6.67452	7.61622	7.70344	8.13718	7.89436	14.1394	7.05967	2.4483	4.95268	7.18201	1.51679	4.45493	5.96535	7.45318	7.39692	7.88131	11.8763	11.8763	8.51707	11.5983	9.12786	12.6089	8.33521	10.7279	10.5594	8.71401	12.609	9.8202
635.681	11.2362	9.36146	6.6857	7.61443	7.71252	8.14353	7.90106	14.1555	7.06502	2.43584	4.94682	7.17614	1.50676	4.44804	5.96738	7.46146	7.39014	7.88491	11.874	11.874	8.52749	11.5926	9.13381	12.608	8.33343	10.7256	10.5747	8.71332	12.6173	9.82523
636.258	11.295	9.39907	6.67927	7.59696	7.71095	8.13944	7.88787	14.1656	7.06519	2.43047	4.94808	7.17528	1.50083	4.4439	5.9695	7.47732	7.39895	7.90314	11.8882	11.8882	8.54024	11.6	9.13651	12.6026	8.32857	10.7154	10.5767	8.70623	12.6135	9.81723
636.834	11.3121	9.39955	6.69672	7.60613	7.73069	8.15806	7.90359	14.1802	7.06426	2.443	4.95914	7.1892	1.51864	4.44788	5.98623	7.49307	7.40889	7.92431	11.9172	11.9172	8.56686	11.5941	9.14408	12.6122	8.32388	10.7222	10.5999	8.71402	12.6183	9.83247
637.41	11.3292	9.40976	6.69744	7.60604	7.72719	8.16876	7.90844	14.2012	7.07425	2.44625	4.97643	7.20617	1.53384	4.45695	6.00952	7.50781	7.41687	7.94836	11.9361	11.9361	8.58911	11.596	9.15671	12.6315	8.34337	10.7302	10.618	8.72748	12.6321	9.85241
637.986	11.3424	9.41353	6.7133	7.62134	7.74997	8.19596	7.92611	14.224	7.07868	2.44253	4.97449	7.20829	1.53682	4.45865	6.02239	7.52934	7.42708	7.96645	11.9579	11.9579	8.61208	11.5837	9.15752	12.6279	8.34066	10.733	10.6362	8.72868	12.6348	9.85818
638.562	11.3951	9.46386	6.70023	7.60281	7.75374	8.19192	7.92385	14.2379	7.08644	2.42058	4.96412	7.19205	1.5148	4.4466	6.01664	7.54672	7.42846	7.98107	11.9608	11.9608	8.6193	11.5882	9.15135	12.6129	8.32837	10.7242	10.6251	8.71001	12.6198	9.85215
639.138	11.4296	9.4978	6.70264	7.59711	7.7699	8.20157	7.92692	14.2557	7.08443	2.40817	4.96057	7.1844	1.50868	4.44094	6.01508	7.56479	7.43604	7.99832	11.9756	11.9756	8.6323	11.5894	9.15605	12.6033	8.31731	10.7361	10.6329	8.70866	12.6183	9.85994
639.714	11.4916	9.54582	6.68873	7.58295	7.77236	8.20123	7.92625	14.2719	7.08117	2.39762	4.96389	7.18117	1.49892	4.43057	6.01062	7.5658	7.4314	8.00108	11.9695	11.9695	8.63879	11.6009	9.16369	12.6063	8.31833	10.7458	10.631	8.69784	12.6158	9.86259
640.29	11.5216	9.56878	6.69923	7.59508	7.78196	8.21878	7.94357	14.3009	7.08488	2.39877	4.97049	7.18452	1.51046	4.43903	6.027	7.57245	7.43186	8.01045	11.9806	11.9806	8.66148	11.607	9.18518	12.6265	8.33398	10.7628	10.6599	8.71482	12.6432	9.88674
640.866	11.6051	9.6295	6.692	7.58639	7.78772	8.22048	7.9413	14.3184	7.08509	2.38791	4.95962	7.17129	1.49652	4.43386	6.02992	7.58219	7.42975	8.01371	11.9781	11.9781	8.67446	11.5961	9.17001	12.6147	8.30881	10.7453	10.6503	8.69038	12.6137	9.86281
641.442	11.6359	9.65107	6.6984	7.59153	7.78823	8.23368	7.9522	14.3352	7.09991	2.38466	4.97719	7.18995	1.50374	4.44386	6.04364	7.60043	7.43479	8.03457	11.9972	11.9972	8.69065	11.5933	9.17958	12.6296	8.30508	10.748	10.6646	8.70099	12.6251	9.87134
642.018	11.7104	9.69409	6.70197	7.58668	7.80427	8.24804	7.9582	14.3474	7.1023	2.379	4.98139	7.19074	1.4982	4.4362	6.0417	7.61618	7.43698	8.04406	12.0038	12.0038	8.68863	11.5878	9.17742	12.619	8.28859	10.7437	10.6604	8.6856	12.6049	9.86164
642.594	11.7432	9.71041	6.71877	7.59685	7.81951	8.26951	7.98003	14.3629	7.10529	2.36847	4.99625	7.19478	1.50011	4.4375	6.05113	7.62239	7.43807	8.05972	12.0166	12.0166	8.69964	11.5927	9.19555	12.6388	8.29294	10.7569	10.6842	8.6885	12.6283	9.88213
643.17	11.8077	9.75295	6.72403	7.59817	7.84244	8.28907	7.99696	14.3937	7.10747	2.36472	4.99755	7.18857	1.50361	4.43891	6.06476	7.64464	7.44912	8.08531	12.0375	12.0375	8.71822	11.5908	9.20148	12.6381	8.29084	10.7658	10.6933	8.68556	12.6189	9.89475
643.745	11.8404	9.78269	6.73051	7.60223	7.84613	8.29897	8.01391	14.4135	7.11232	2.35287	4.99774	7.19652	1.50288	4.44378	6.08319	7.66421	7.45303	8.10634	12.0566	12.0566	8.7453	11.5892	9.21463	12.6572	8.29977	10.7821	10.7148	8.69602	12.6312	9.91253
644.321	11.8965	9.8299	6.73154	7.59848	7.85009	8.30634	8.01815	14.4392	7.12035	2.34857	5.00021	7.20045	1.50215	4.44575	6.09765	7.6906	7.4653	8.13168	12.0807	12.0807	8.77099	11.5999	9.23281	12.6731	8.31492	10.795	10.7308	8.70263	12.6421	9.92571
644.897	11.9382	9.8494	6.75101	7.60387	7.86603	8.32116	8.0342	14.457	7.12926	2.3393	4.99746	7.19447	1.49903	4.44337	6.11069	7.70365	7.46998	8.14759	12.0972	12.0972	8.79969	11.6063	9.25378	12.6938	8.32413	10.8137	10.7574	8.70943	12.6669	9.94404
645.472	12.0183	9.89633	6.76204	7.61398	7.88779	8.34124	8.05015	14.4848	7.13714	2.33238	5.00076	7.18962	1.49587	4.44451	6.12479	7.71959	7.48052	8.16148	12.1052	12.1052	8.81346	11.6144	9.26706	12.7001	8.32244	10.816	10.7698	8.70427	12.6626	9.94529
646.048	12.0872	9.94178	6.76977	7.61416	7.91018	8.35787	8.07106	14.5053	7.1467	2.33653	5.02053	7.19803	1.50442	4.4449	6.13475	7.73534	7.48666	8.17602	12.1188	12.1188	8.82947	11.6161	9.28174	12.7073	8.31306	10.8207	10.7832	8.70225	12.6586	9.94961
646.624	12.188	10.0235	6.77716	7.61888	7.92616	8.37524	8.09244	14.5252	7.15429	2.3422	5.03984	7.21045	1.51045	4.45308	6.14769	7.75986	7.49679	8.198	12.1324	12.1324	8.84155	11.6301	9.29545	12.7111	8.30625	10.8246	10.7985	8.70228	12.6526	9.94572
647.199	12.2367	10.0673	6.78254	7.61518	7.94481	8.3892	8.10395	14.5379	7.16702	2.3329	5.03154	7.18723	1.51468	4.45465	6.16083	7.78382	7.50724	8.23479	12.1561	12.1561	8.87532	11.6465	9.31137	12.7301	8.31215	10.8462	10.8245	8.71895	12.6729	9.96367
647.775	12.3012	10.1203	6.80364	7.63665	7.97139	8.43	8.13562	14.5734	7.18871	2.33733	5.03498	7.18631	1.52103	4.4615	6.18273	7.8095	7.52891	8.26768	12.1854	12.1854	8.91013	11.6708	9.34247	12.7483	8.33726	10.8772	10.8565	8.74732	12.6903	9.98835
648.35	12.3602	10.1443	6.82974	7.66574	8.00598	8.47044	8.17579	14.6116	7.21121	2.33633	5.04266	7.17456	1.52751	4.46889	6.21076	7.84134	7.54727	8.30623	12.2226	12.2226	8.95329	11.6803	9.37014	12.7737	8.35249	10.8953	10.8932	8.76648	12.7181	10.0205
648.925	12.4708	10.2091	6.85616	7.68468	8.02833	8.50533	8.20919	14.6618	7.24018	2.34159	5.05963	7.17463	1.53701	4.48136	6.23502	7.86825	7.57065	8.33626	12.2555	12.2555	8.99328	11.7108	9.4174	12.8041	8.37392	10.9181	10.9317	8.78947	12.7387	10.0418
649.501	12.5654	10.2523	6.88676	7.71044	8.05593	8.53313	8.25319	14.6866	7.24995	2.33946	5.07375	7.15883	1.54641	4.4963	6.26408	7.90383	7.58561	8.37722	12.2951	12.2951	9.04144	11.7289	9.45071	12.8369	8.37914	10.9481	10.9671	8.80731	12.7676	10.0661
650.076	12.6945	10.3532	6.88538	7.70801	8.07181	8.54739	8.26145	14.7184	7.2617	2.34896	5.08531	7.15343	1.55316	4.50262	6.28266	7.93207	7.60296	8.40883	12.3203	12.3203	9.07251	11.7506	9.47522	12.8565	8.38712	10.9719	10.9807	8.81721	12.7727	10.0657
650.651	12.7854	10.4146	6.91001	7.72455	8.10175	8.57833	8.30247	14.7403	7.26969	2.36789	5.11469	7.17043	1.5669	4.51877	6.31305	7.96532	7.61883	8.44698	12.3558	12.3558	9.10241	11.7591	9.49921	12.8834	8.39737	11.0064	11.0128	8.83182	12.8026	10.0885
651.227	12.9197	10.5324	6.9186	7.73165	8.12569	8.60234	8.32032	14.774	7.29197	2.37766	5.11933	7.16853	1.56879	4.52231	6.32904	7.99257	7.63893	8.47465	12.3799	12.3799	9.1269	11.7728	9.51542	12.9048	8.40721	11.0171	11.0383	8.84286	12.8101	10.0926
651.802	13.0262	10.6136	6.94666	7.74762	8.14969	8.63189	8.35077	14.7878	7.31416	2.39036	5.13967	7.17668	1.57898	4.53492	6.35085	8.01842	7.66139	8.50535	12.4131	12.4131	9.16496	11.798	9.54772	12.9332	8.43019	11.0468	11.0819	8.8751	12.8329	10.1186
652.377	13.1759	10.7143	6.95777	7.76184	8.17451	8.65842	8.374	14.8152	7.33416	2.40051	5.15434	7.17462	1.58336	4.54053	6.36438	8.05036	7.69198	8.53878	12.449	12.449	9.20301	11.8235	9.5772	12.9642	8.44873	11.0726	11.1164	8.89632	12.8467	10.1332
652.952	13.3041	10.7917	6.96241	7.76293	8.18279	8.66653	8.38434	14.8346	7.35024	2.41117	5.16833	7.1775	1.59181	4.55336	6.38948	8.07441	7.70614	8.56609	12.4669	12.4669	9.23297	11.8373	9.61003	12.9924	8.46645	11.0978	11.1453	8.91669	12.8636	10.1496
653.527	13.4598	10.897	6.96855	7.77293	8.19755	8.68546	8.40337	14.8675	7.35649	2.4352	5.18727	7.17869	1.60435	4.56581	6.41292	8.08943	7.71417	8.58661	12.4757	12.4757	9.24792	11.8426	9.63379	13.0215	8.47313	11.1097	11.1719	8.92505	12.8901	10.1558
654.103	13.5827	10.9957	6.98123	7.78336	8.20446	8.69693	8.42477	14.8833	7.36537	2.45085	5.21384	7.19135	1.62242	4.5826	6.44965	8.1013	7.7167	8.60287	12.4929	12.4929	9.265	11.8426	9.65078	13.0438	8.4815	11.1179	11.2057	8.94868	12.9141	10.175
654.678	13.7454	11.1213	6.98693	7.79156	8.21754	8.71329	8.44459	14.8914	7.3678	2.48851	5.24644	7.20546	1.63457	4.58761	6.46187	8.11553	7.73326	8.62541	12.527	12.527	9.28831	11.8493	9.66044	13.0627	8.48658	11.1251	11.2379	8.96622	12.9387	10.1796
655.253	13.9723	11.308	7.03181	7.83254	8.25003	8.73783	8.51953	14.8782	7.37986	2.56344	5.29846	7.24825	1.67767	4.60895	6.49656	8.13104	7.75544	8.65229	12.5821	12.5821	9.32463	11.8733	9.7133	13.1304	8.54727	11.1925	11.3405	9.05834	13.0305	10.2355
655.828	15.236	12.3097	7.12341	7.95168	8.34533	8.7599	8.70182	14.7502	7.40596	2.97174	5.48	7.33886	1.86871	4.74219	6.61109	8.14962	7.82203	8.72279	12.7424	12.7424	9.36281	11.9327	9.90859	13.3784	8.72163	11.3646	11.6429	9.36711	13.3281	10.2694
656.402	17.312	13.9025	7.20376	8.06272	8.45045	8.75049	8.86586	14.5993	7.44718	3.55625	5.69629	7.39811	2.13901	4.94813	6.77055	8.18444	7.91115	8.8122	12.9399	12.9399	9.38836	12.0206	10.16	13.6709	8.91433	11.5258	11.9733	9.72144	13.6166	10.2237
656.977	19.5449	15.6103	7.24583	8.1436	8.53988	8.74174	8.97276	14.4786	7.48798	4.08455	5.8878	7.4372	2.37331	5.14213	6.91447	8.22741	7.99748	8.89503	13.1167	13.1167	9.40626	12.108	10.3612	13.9084	9.05639	11.6279	12.2147	9.98502	13.8272	10.1431
657.552	20.6366	16.3858	7.2157	8.12542	8.56799	8.70761	8.9473	14.4553	7.50513	4.32384	5.94498	7.40556	2.46109	5.22777	6.96081	8.25295	8.03162	8.9238	13.1631	13.1631	9.38933	12.1541	10.4251	13.946	9.06435	11.6008	12.2288	10.0222	13.8099	10.0306
658.127	19.7753	15.6802	7.15812	8.06607	8.54295	8.70665	8.86472	14.5098	7.48592	4.15143	5.86134	7.35153	2.36714	5.1689	6.90594	8.25456	8.00265	8.89519	13.0774	13.0774	9.36455	12.1319	10.3417	13.8164	8.97255	11.5004	12.0728	9.86197	13.6519	9.99021
658.702	18.021	14.3154	7.08539	7.962	8.46873	8.70244	8.73924	14.6099	7.44091	3.7502	5.71144	7.30735	2.16973	5.01137	6.78399	8.23679	7.93025	8.83028	12.9255	12.9255	9.3404	12.0516	10.1734	13.6001	8.82053	11.3741	11.8372	9.61355	13.4219	10.003
659.276	16.1955	12.9402	7.03678	7.88101	8.38977	8.74163	8.63905	14.7216	7.38912	3.24125	5.54118	7.27466	1.93431	4.8203	6.65422	8.21651	7.84786	8.77063	12.7728	12.7728	9.3467	11.9546	9.97402	13.3811	8.67298	11.2661	11.6043	9.34067	13.2014	10.0755
659.851	15.3603	12.3297	7.01998	7.83606	8.34634	8.76147	8.6103	14.7965	7.37337	2.98906	5.49173	7.3047	1.82627	4.7155	6.59833	8.21216	7.81364	8.75459	12.7281	12.7281	9.36981	11.9006	9.87429	13.294	8.60571	11.2416	11.5253	9.22883	13.1328	10.1536
660.426	15.0778	12.1096	7.01797	7.82771	8.34272	8.78867	8.60732	14.8414	7.3653	2.88668	5.46482	7.29545	1.77619	4.67668	6.57997	8.21209	7.80399	8.75219	12.7155	12.7155	9.37899	11.8801	9.8376	13.2547	8.57939	11.2254	11.4907	9.17316	13.0946	10.1826
661	14.8897	11.9554	7.01857	7.81737	8.33696	8.80838	8.61558	14.8863	7.36816	2.82815	5.45947	7.30287	1.75877	4.64754	6.57226	8.22105	7.7973	8.75447	12.7204	12.7204	9.39672	11.877	9.8248	13.2413	8.57375	11.2283	11.4861	9.14913	13.0894	10.2193
661.575	14.7817	11.871	7.0198	7.80992	8.34312	8.82906	8.61058	14.9236	7.36396	2.7742	5.45184	7.3063	1.73136	4.62333	6.56177	8.2208	7.78605	8.74914	12.7102	12.7102	9.39894	11.8707	9.80912	13.2224	8.56087	11.2219	11.4674	9.11394	13.0725	10.2339
662.15	14.659	11.7716	7.01041	7.79351	8.33129	8.83374	8.61062	14.9474	7.36361	2.73	5.4594	7.31737	1.71798	4.60053	6.55448	8.22653	7.77832	8.75163	12.7066	12.7066	9.40991	11.8701	9.80376	13.2124	8.54832	11.226	11.4644	9.09256	13.0708	10.2526
662.724	14.5345	11.6757	6.99971	7.78284	8.32872	8.83998	8.59994	14.9766	7.36719	2.69655	5.45915	7.32277	1.69209	4.5836	6.54333	8.22904	7.77038	8.75049	12.6897	12.6897	9.40539	11.8575	9.79332	13.1972	8.52173	11.2127	11.4484	9.06673	13.0468	10.2508
663.298	14.3027	11.4786	7.00768	7.78449	8.3302	8.86273	8.61468	15.0028	7.37701	2.65655	5.45552	7.31339	1.6799	4.57099	6.5472	8.24088	7.77521	8.76198	12.6939	12.6939	9.4236	11.8555	9.79025	13.1925	8.52445	11.2223	11.4556	9.06078	13.0466	10.2706
663.873	14.14	11.3368	7.00513	7.77347	8.33948	8.88231	8.60952	15.0213	7.37957	2.62651	5.43952	7.30032	1.65858	4.56504	6.54307	8.24728	7.76906	8.77088	12.6889	12.6889	9.43206	11.8366	9.77716	13.1661	8.5017	11.2037	11.4381	9.02683	13.0116	10.2574
664.447	13.9883	11.2017	7.0088	7.76407	8.34507	8.89328	8.61687	15.0332	7.38581	2.60492	5.42846	7.29057	1.65239	4.55797	6.54523	8.26283	7.77842	8.79237	12.7043	12.7043	9.45984	11.8343	9.77714	13.1479	8.49723	11.1926	11.4253	9.01419	13.0037	10.2569
665.022	13.8495	11.0913	7.01211	7.76724	8.3596	8.91334	8.62424	15.0335	7.37437	2.59626	5.42561	7.29049	1.64136	4.55212	6.54577	8.27913	7.77727	8.8021	12.7096	12.7096	9.47479	11.824	9.78324	13.1333	8.4823	11.185	11.4117	9.00469	12.9873	10.2546
665.596	13.7782	11.0427	7.02432	7.78227	8.37593	8.93236	8.64331	15.047	7.39116	2.57255	5.41122	7.27157	1.63663	4.53973	6.551	8.29861	7.79196	8.82929	12.7286	12.7286	9.50256	11.8337	9.80218	13.1515	8.48869	11.2008	11.4266	9.01293	12.998	10.2758
666.17	13.7434	11.0091	7.02357	7.77844	8.3872	8.95109	8.64597	15.0645	7.39052	2.56962	5.41091	7.26732	1.63161	4.53365	6.55383	8.31763	7.79822	8.84232	12.7399	12.7399	9.51868	11.8321	9.80299	13.1591	8.48367	11.2165	11.4423	9.00737	12.9894	10.2801
666.744	13.8157	11.0596	7.03132	7.77481	8.39357	8.96066	8.65643	15.0855	7.40374	2.57025	5.41888	7.26403	1.63715	4.53268	6.55689	8.33479	7.8049	8.86605	12.7579	12.7579	9.54198	11.8455	9.82308	13.1771	8.48499	11.23	11.4644	9.01421	12.9977	10.2957
667.319	13.8248	11.0689	7.03119	7.76825	8.39969	8.97023	8.66518	15.1019	7.39724	2.57479	5.42591	7.25872	1.64003	4.53765	6.5697	8.35094	7.80548	8.87464	12.7662	12.7662	9.56227	11.8495	9.82474	13.1751	8.47906	11.2287	11.4725	9.01536	12.9925	10.2846
667.893	13.8328	11.0684	7.04865	7.78312	8.41253	8.99035	8.68796	15.1224	7.41115	2.58005	5.44092	7.25703	1.64835	4.54573	6.58547	8.36542	7.8121	8.89487	12.7818	12.7818	9.58241	11.8682	9.85353	13.1894	8.49001	11.2489	11.4973	9.03266	13.0103	10.3067
668.467	13.8493	11.0807	7.0614	7.79173	8.426	9.01276	8.71195	15.1426	7.41721	2.57149	5.43341	7.24198	1.64898	4.55274	6.60468	8.38002	7.82173	8.91589	12.7952	12.7952	9.60795	11.8765	9.86788	13.2043	8.50366	11.2645	11.5177	9.04729	13.0323	10.3261
669.041	13.8794	11.0851	7.06844	7.78693	8.43447	9.02231	8.72197	15.1705	7.42843	2.56474	5.42412	7.22916	1.64602	4.5514	6.61396	8.39881	7.82989	8.93815	12.813	12.813	9.62371	11.8869	9.88772	13.2179	8.51172	11.2811	11.5343	9.05951	13.0538	10.3432
669.615	13.9307	11.1278	7.07564	7.79246	8.45329	9.04496	8.73539	15.1936	7.42708	2.56043	5.42426	7.21466	1.64399	4.55385	6.62659	8.42307	7.84618	8.95878	12.8345	12.8345	9.6491	11.8837	9.89117	13.2288	8.5127	11.284	11.5337	9.05562	13.0603	10.3419
670.189	13.9784	11.1647	7.07496	7.79054	8.45979	9.0593	8.73511	15.2153	7.43361	2.55384	5.42714	7.20074	1.637	4.55136	6.63596	8.43717	7.84941	8.97337	12.8454	12.8454	9.66224	11.8879	9.89511	13.2343	8.50922	11.2876	11.5434	9.05244	13.0535	10.3323
670.763	14.0025	11.1824	7.09579	7.81574	8.47503	9.08973	8.76101	15.2315	7.44073	2.56534	5.45684	7.21822	1.65095	4.56638	6.66188	8.45873	7.86833	8.99972	12.8731	12.8731	9.69932	11.9001	9.91541	13.2631	8.52968	11.3178	11.5733	9.07046	13.0756	10.3617
671.337	14.0418	11.202	7.10849	7.82279	8.4891	9.11293	8.78196	15.2408	7.45025	2.56087	5.45884	7.2159	1.65194	4.5709	6.68081	8.46781	7.87246	9.026	12.8871	12.8871	9.72263	11.915	9.9334	13.2833	8.54101	11.3405	11.6082	9.09229	13.0983	10.3891
671.911	14.113	11.2386	7.12201	7.83308	8.51366	9.13282	8.80683	15.2657	7.46217	2.54964	5.45605	7.20339	1.6489	4.57683	6.69705	8.48381	7.87513	9.04097	12.9007	12.9007	9.73981	11.9213	9.95333	13.2925	8.55103	11.3536	11.619	9.09914	13.1074	10.4039
672.485	14.1862	11.2977	7.1313	7.83264	8.53446	9.15494	8.82682	15.2892	7.47832	2.54819	5.45381	7.18982	1.64669	4.57209	6.70139	8.49717	7.87761	9.05724	12.9067	12.9067	9.75317	11.9339	9.97236	13.2995	8.55865	11.3663	11.6427	9.111	13.1146	10.4158
673.058	14.2548	11.3451	7.14849	7.84459	8.55439	9.16857	8.85061	15.3066	7.48803	2.53903	5.45334	7.18358	1.64844	4.57201	6.71694	8.51106	7.8797	9.06152	12.9181	12.9181	9.76798	11.9443	10.0007	13.3164	8.58243	11.3832	11.669	9.12969	13.1297	10.4328
673.632	14.3293	11.3986	7.15283	7.85169	8.57145	9.18327	8.86471	15.3189	7.49124	2.54202	5.45528	7.17845	1.6511	4.57112	6.72716	8.52747	7.89279	9.0874	12.9354	12.9354	9.79511	11.9564	10.0186	13.3239	8.5874	11.3922	11.6954	9.13569	13.1413	10.4409
674.206	14.4133	11.4573	7.15717	7.84828	8.58562	9.19028	8.86983	15.327	7.48932	2.54541	5.45794	7.17282	1.65326	4.5751	6.73838	8.54063	7.89209	9.10057	12.9459	12.9459	9.80966	11.9518	10.0113	13.3139	8.57468	11.3805	11.6869	9.12507	13.1238	10.4264
674.78	14.4555	11.4923	7.16843	7.85121	8.60111	9.20674	8.88593	15.3593	7.50586	2.53868	5.46085	7.1589	1.65886	4.57703	6.75074	8.57225	7.9098	9.13544	12.9794	12.9794	9.84688	11.9612	10.0182	13.319	8.57205	11.3934	11.7093	9.13104	13.1311	10.4425
675.353	14.4789	11.5105	7.18039	7.85379	8.61422	9.22414	8.89928	15.3827	7.52472	2.5566	5.48104	7.17444	1.66918	4.58202	6.76368	8.60513	7.92427	9.1571	13.0066	13.0066	9.87752	11.975	10.0313	13.3367	8.58282	11.4135	11.7337	9.14539	13.1487	10.4678
675.927	14.4995	11.5223	7.1915	7.86989	8.63041	9.24878	8.91917	15.4055	7.53704	2.54567	5.48241	7.16311	1.6643	4.58505	6.7811	8.63335	7.95	9.19369	13.036	13.036	9.91149	11.9921	10.0603	13.3654	8.60409	11.4473	11.7722	9.1663	13.1802	10.5048
676.5	14.5589	11.5619	7.18125	7.86681	8.64214	9.26135	8.91808	15.4128	7.53357	2.56279	5.49358	7.1763	1.66568	4.5868	6.78111	8.63914	7.95086	9.20303	13.0304	13.0304	9.91387	11.9876	10.0628	13.3607	8.59074	11.44	11.7632	9.14891	13.1574	10.4911
677.074	14.5864	11.5816	7.18165	7.87093	8.65115	9.28272	8.92963	15.4211	7.5401	2.54385	5.48152	7.15801	1.66719	4.59012	6.79395	8.64294	7.95706	9.21702	13.0341	13.0341	9.92391	11.9856	10.0757	13.374	8.5931	11.4523	11.7793	9.15754	13.1595	10.4952
677.647	14.6027	11.5791	7.19797	7.88056	8.66973	9.31183	8.95261	15.4433	7.5548	2.55694	5.49875	7.17185	1.68063	4.59397	6.80662	8.65791	7.95894	9.23017	13.0504	13.0504	9.94456	11.9974	10.0918	13.4007	8.60276	11.4631	11.7976	9.1698	13.1719	10.5111
678.221	14.6118	11.5762	7.21527	7.8908	8.68557	9.33997	8.97703	15.4665	7.57217	2.54542	5.48621	7.1527	1.679	4.59707	6.82547	8.67888	7.9691	9.25662	13.0645	13.0645	9.97359	12.0122	10.1121	13.4259	8.61289	11.4804	11.8227	9.18614	13.2005	10.5293
678.794	14.6228	11.5625	7.22749	7.89974	8.70809	9.35445	8.99421	15.4769	7.58256	2.56146	5.50021	7.16592	1.68663	4.60306	6.83609	8.70201	7.97863	9.27162	13.0797	13.0797	9.99972	12.0231	10.127	13.435	8.61313	11.4838	11.8363	9.1835	13.2038	10.5328
679.368	14.6225	11.5476	7.24309	7.91204	8.72878	9.38185	9.02044	15.491	7.59843	2.5643	5.50483	7.17384	1.69651	4.60481	6.85324	8.71614	7.99029	9.29248	13.0959	13.0959	10.0285	12.0311	10.1522	13.4474	8.62253	11.5018	11.8636	9.20122	13.2248	10.5431
679.941	14.6581	11.5661	7.24782	7.91845	8.74309	9.39978	9.03929	15.4993	7.60468	2.58639	5.53624	7.19242	1.70681	4.61252	6.86297	8.73037	8.00593	9.31448	13.1226	13.1226	10.0598	12.0391	10.1725	13.4569	8.62856	11.5111	11.8799	9.20778	13.2243	10.5494
680.514	14.6822	11.5758	7.26899	7.93038	8.75835	9.42629	9.06426	15.5267	7.61632	2.59131	5.55293	7.19761	1.71449	4.61752	6.88728	8.74633	8.01862	9.34884	13.1539	13.1539	10.0928	12.0545	10.1991	13.4837	8.64371	11.5392	11.9128	9.23567	13.2536	10.5775
681.088	14.736	11.6162	7.26214	7.93249	8.76482	9.43002	9.07293	15.5448	7.62548	2.58837	5.55848	7.17913	1.70908	4.61863	6.89923	8.76534	8.0251	9.36829	13.1757	13.1757	10.1171	12.0668	10.2185	13.5048	8.65857	11.5601	11.9422	9.24144	13.2657	10.5843
681.661	14.7517	11.6167	7.29143	7.95649	8.79111	9.45562	9.10545	15.5709	7.64611	2.58842	5.56789	7.17875	1.71812	4.62954	6.93074	8.7964	8.0376	9.38955	13.1946	13.1946	10.1465	12.0893	10.2488	13.5386	8.68914	11.5964	11.9903	9.27591	13.3156	10.6203
682.234	14.8326	11.6847	7.29753	7.96419	8.80835	9.47813	9.12257	15.5981	7.65733	2.58177	5.56667	7.16665	1.71434	4.63062	6.94072	8.82533	8.05091	9.41298	13.215	13.215	10.1675	12.0921	10.2595	13.5472	8.69571	11.5947	12.0012	9.27876	13.3194	10.6231
682.807	14.915	11.7452	7.31768	7.97812	8.84128	9.50214	9.14546	15.6215	7.66656	2.58581	5.57077	7.17514	1.7227	4.63859	6.94982	8.85725	8.07063	9.44587	13.233	13.233	10.2008	12.0987	10.2716	13.5417	8.68917	11.5965	12.0002	9.28402	13.3221	10.6339
683.38	15.0156	11.8164	7.31964	7.97452	8.85638	9.51897	9.14885	15.6453	7.67379	2.57135	5.55737	7.15273	1.71694	4.63718	6.95904	8.86646	8.07899	9.46937	13.2473	13.2473	10.216	12.0993	10.276	13.5463	8.68653	11.59	12.0045	9.28525	13.3077	10.6264
683.953	15.0962	11.8703	7.32468	7.98102	8.87652	9.53165	9.16335	15.6559	7.67896	2.56489	5.55407	7.13821	1.71901	4.63992	6.97176	8.87492	8.08908	9.49076	13.2605	13.2605	10.2455	12.1171	10.2964	13.5661	8.69332	11.6128	12.0322	9.29651	13.321	10.6434
684.526	15.1981	11.942	7.32655	7.98003	8.88494	9.54987	9.16826	15.6816	7.69081	2.55117	5.54756	7.12352	1.71269	4.64736	6.99654	8.89252	8.09619	9.50415	13.2773	13.2773	10.2618	12.1262	10.3052	13.5822	8.69642	11.6129	12.0484	9.30006	13.3187	10.6414
685.099	15.2803	12.0082	7.33909	7.99523	8.90141	9.56646	9.18862	15.7094	7.70748	2.55164	5.5481	7.12702	1.72186	4.65281	7.01418	8.92524	8.11368	9.53218	13.3136	13.3136	10.3044	12.1398	10.3359	13.6058	8.71453	11.6395	12.0857	9.31763	13.3451	10.6681
685.672	15.3661	12.0762	7.35913	8.01036	8.92106	9.59472	9.21517	15.7377	7.7228	2.56277	5.54606	7.12826	1.72599	4.66066	7.03761	8.95746	8.13479	9.56264	13.34	13.34	10.3359	12.1483	10.357	13.6224	8.72959	11.6514	12.1076	9.33597	13.3581	10.6802
686.245	15.435	12.1152	7.381	8.0223	8.93779	9.61246	9.2369	15.7485	7.72458	2.57796	5.55051	7.12539	1.73897	4.6652	7.05603	8.97155	8.14974	9.58917	13.3582	13.3582	10.359	12.1547	10.3784	13.6381	8.73637	11.6648	12.1391	9.354	13.3708	10.6925
686.818	15.5352	12.1703	7.38232	8.02078	8.9579	9.63089	9.25143	15.7685	7.7374	2.58742	5.55625	7.12323	1.73544	4.66595	7.06435	8.99506	8.16009	9.61541	13.3701	13.3701	10.3792	12.1618	10.3909	13.6414	8.72907	11.6584	12.1402	9.34154	13.3594	10.6753
687.391	15.5813	12.1854	7.394	8.0339	8.96461	9.646	9.27432	15.7852	7.75492	2.577	5.55444	7.1088	1.7364	4.6707	7.08373	9.01552	8.16598	9.63722	13.3932	13.3932	10.4054	12.1797	10.4124	13.6611	8.74844	11.6817	12.1703	9.36418	13.3808	10.6993
687.964	15.6377	12.223	7.4025	8.04941	8.99193	9.6742	9.30196	15.8177	7.77753	2.55467	5.53482	7.08233	1.7243	4.66994	7.0989	9.03735	8.17725	9.65919	13.4142	13.4142	10.4355	12.1937	10.4361	13.6744	8.77115	11.7026	12.1951	9.3812	13.3981	10.7187
688.536	15.6647	12.2337	7.4254	8.07076	9.00995	9.70258	9.32891	15.8428	7.7956	2.54648	5.52439	7.06848	1.72634	4.6778	7.12309	9.04622	8.18257	9.67246	13.428	13.428	10.457	12.2119	10.456	13.6957	8.79184	11.7389	12.2321	9.41449	13.4262	10.7559
689.109	15.722	12.2644	7.4239	8.06551	9.02793	9.72116	9.33207	15.8717	7.80863	2.54316	5.52573	7.06699	1.72106	4.67752	7.12797	9.06312	8.19024	9.68683	13.4367	13.4367	10.4782	12.2232	10.4681	13.6948	8.77979	11.7334	12.236	9.40201	13.4125	10.7472
689.682	15.7072	12.2333	7.44413	8.08081	9.03787	9.73679	9.35541	15.8985	7.82791	2.56594	5.55241	7.08961	1.74813	4.69438	7.15598	9.09259	8.20489	9.72235	13.4658	13.4658	10.5167	12.2504	10.4987	13.7386	8.80406	11.7698	12.2814	9.42987	13.4605	10.7873
690.254	15.7253	12.247	7.44433	8.07922	9.04404	9.7464	9.35831	15.908	7.82708	2.57004	5.55939	7.07744	1.7512	4.69431	7.16293	9.11244	8.22069	9.74508	13.4788	13.4788	10.5418	12.264	10.5125	13.7395	8.80852	11.7641	12.2936	9.4246	13.4563	10.7934
690.827	15.7084	12.2236	7.46806	8.09534	9.06563	9.77047	9.38267	15.9318	7.83959	2.59452	5.58119	7.08543	1.77234	4.70738	7.18773	9.12414	8.23204	9.77347	13.4963	13.4963	10.5662	12.2797	10.537	13.7642	8.83168	11.7909	12.3346	9.45035	13.4935	10.8199
691.4	15.734	12.2564	7.46636	8.09406	9.07711	9.78332	9.37908	15.9429	7.8419	2.59324	5.57294	7.06279	1.76108	4.70184	7.18397	9.13703	8.23989	9.78666	13.5064	13.5064	10.5758	12.2694	10.5294	13.7487	8.81344	11.7715	12.3235	9.42775	13.463	10.7958
691.972	15.711	12.2167	7.48027	8.10328	9.09965	9.80211	9.39616	15.9685	7.85655	2.5854	5.56056	7.05096	1.76482	4.70752	7.2029	9.16359	8.25716	9.81351	13.5422	13.5422	10.607	12.2719	10.5488	13.7673	8.82241	11.7962	12.3544	9.44824	13.4881	10.8133
692.545	15.7076	12.2201	7.48805	8.111	9.11968	9.81301	9.40363	15.9902	7.86889	2.58632	5.55112	7.03613	1.76853	4.71035	7.2153	9.19108	8.2726	9.83713	13.5701	13.5701	10.639	12.2764	10.5619	13.7817	8.83548	11.8101	12.3764	9.45033	13.4912	10.8179
693.117	15.6553	12.147	7.51193	8.12603	9.13956	9.83401	9.43185	16.0084	7.88559	2.58934	5.55573	7.03766	1.78201	4.72336	7.24819	9.21161	8.2864	9.86317	13.6019	13.6019	10.6816	12.3011	10.6001	13.8184	8.8713	11.8539	12.4328	9.49587	13.5414	10.8704
693.689	15.6484	12.135	7.5231	8.14019	9.15807	9.85528	9.44502	16.0381	7.8962	2.5928	5.56775	7.02753	1.78233	4.72356	7.25925	9.22951	8.29061	9.88487	13.6077	13.6077	10.7018	12.3127	10.6136	13.8293	8.87702	11.8569	12.4437	9.49359	13.5394	10.8646
694.262	15.6174	12.0937	7.52953	8.14536	9.17488	9.87479	9.46167	16.0565	7.90812	2.58178	5.57051	7.00856	1.78028	4.71664	7.26019	9.25383	8.30374	9.90497	13.6228	13.6228	10.7316	12.3165	10.6353	13.8353	8.87241	11.8589	12.4546	9.49922	13.544	10.8785
694.834	15.6232	12.1025	7.53682	8.14973	9.1964	9.89831	9.47748	16.0852	7.92331	2.58568	5.58312	7.00129	1.7805	4.71098	7.26022	9.27397	8.3182	9.92241	13.6348	13.6348	10.7491	12.3329	10.6569	13.8468	8.88038	11.8609	12.4628	9.49747	13.5421	10.8755
695.406	15.5605	12.0606	7.55112	8.15697	9.21011	9.91324	9.51003	16.1001	7.93783	2.60135	5.60685	7.01213	1.79437	4.71929	7.27583	9.30123	8.33657	9.95357	13.6725	13.6725	10.7846	12.3428	10.6855	13.8685	8.89206	11.8804	12.4939	9.52021	13.5651	10.9006
695.979	15.5149	12.0236	7.56964	8.16923	9.22972	9.926	9.52733	16.1243	7.94496	2.60004	5.60486	7.00149	1.7932	4.72602	7.30191	9.32413	8.34689	9.97663	13.6939	13.6939	10.8057	12.3553	10.7033	13.89	8.90182	11.8973	12.513	9.53406	13.578	10.909
696.551	15.447	11.957	7.56958	8.17078	9.23732	9.92909	9.52974	16.145	7.95324	2.59051	5.59614	6.97193	1.78727	4.73125	7.31445	9.3437	8.35489	10.0081	13.7073	13.7073	10.8408	12.3528	10.7176	13.8842	8.89562	11.9093	12.5233	9.53907	13.5746	10.9096
697.123	15.4282	11.931	7.57236	8.17442	9.25377	9.93819	9.53178	16.1653	7.95979	2.57382	5.57812	6.94378	1.77685	4.73044	7.32903	9.36126	8.36793	10.0278	13.7164	13.7164	10.8677	12.362	10.734	13.8833	8.89374	11.9186	12.5296	9.54262	13.5792	10.9082
697.695	15.378	11.8916	7.58254	8.18798	9.26725	9.96462	9.54888	16.1896	7.96986	2.57872	5.57358	6.9361	1.78436	4.73803	7.34988	9.37867	8.38774	10.0567	13.7345	13.7345	10.8961	12.3837	10.756	13.9041	8.91466	11.9428	12.5633	9.55825	13.6008	10.9235
698.267	15.3601	11.8862	7.5976	8.20342	9.29335	9.98686	9.569	16.2094	7.97359	2.59506	5.58043	6.94216	1.79297	4.7398	7.36881	9.40383	8.40575	10.0827	13.7559	13.7559	10.9214	12.4062	10.7841	13.9333	8.92525	11.9569	12.5963	9.56726	13.6219	10.9325
698.839	15.2959	11.8296	7.61577	8.21871	9.31342	10.0109	9.58736	16.2427	7.99135	2.6149	5.58657	6.93727	1.80992	4.74844	7.3907	9.42775	8.4144	10.1081	13.7763	13.7763	10.9509	12.4397	10.8207	13.9787	8.95212	11.9921	12.6525	9.59702	13.6548	10.966
699.411	15.2715	11.7913	7.63146	8.2336	9.33615	10.026	9.60906	16.2533	8.00397	2.60881	5.58376	6.92236	1.81072	4.7517	7.39984	9.45232	8.41854	10.1306	13.792	13.792	10.9844	12.4509	10.843	13.986	8.95664	12.0008	12.674	9.60348	13.6598	10.9772
699.983	15.208	11.7323	7.64262	8.2435	9.34918	10.0428	9.62707	16.2647	8.02033	2.59348	5.56303	6.89164	1.80811	4.75468	7.41293	9.47587	8.42518	10.148	13.8041	13.8041	11.0014	12.4667	10.8595	13.9944	8.96699	12.0091	12.6888	9.60887	13.6577	10.9934
700.555	15.171	11.7009	7.65062	8.25469	9.36949	10.0622	9.64593	16.2832	8.03578	2.59071	5.56429	6.88542	1.80488	4.75636	7.42074	9.49877	8.43796	10.1695	13.8161	13.8161	11.0251	12.4785	10.8735	14.0027	8.97474	12.019	12.7006	9.60705	13.6566	10.9962
701.127	15.0905	11.6428	7.66774	8.25991	9.38461	10.0808	9.66631	16.315	8.05502	2.59158	5.55916	6.86809	1.80978	4.76325	7.43932	9.52492	8.45545	10.2004	13.8452	13.8452	11.0554	12.4936	10.9054	14.0262	8.98996	12.0463	12.7291	9.62452	13.6774	11.0225
701.699	15.0392	11.5979	7.6781	8.272	9.40629	10.0989	9.68678	16.3491	8.07141	2.58747	5.56688	6.85879	1.81861	4.77208	7.45831	9.55614	8.47858	10.2326	13.8741	13.8741	11.1014	12.5047	10.9245	14.0498	8.99959	12.0673	12.7595	9.63367	13.6919	11.0355
702.271	14.9597	11.5335	7.69622	8.28117	9.42823	10.117	9.71054	16.3733	8.08928	2.58236	5.55731	6.84262	1.82774	4.76879	7.46818	9.58177	8.49849	10.2601	13.8975	13.8975	11.1369	12.5174	10.9505	14.0728	9.01074	12.0832	12.7848	9.65316	13.7127	11.052
702.842	14.8892	11.4607	7.72156	8.30776	9.45466	10.1426	9.74455	16.3883	8.10597	2.59708	5.57769	6.86053	1.8417	4.77583	7.49718	9.59854	8.51281	10.2875	13.9117	13.9117	11.1677	12.5358	10.9736	14.1011	9.0327	12.11	12.8211	9.68768	13.7381	11.0745
703.414	14.8382	11.398	7.74821	8.32671	9.48234	10.1653	9.7682	16.4079	8.12363	2.60531	5.57783	6.85214	1.8503	4.77897	7.52053	9.6203	8.52109	10.3124	13.9258	13.9258	11.1934	12.5578	11.0073	14.12	9.05272	12.1369	12.8564	9.71592	13.7667	11.0957
703.986	14.8068	11.3633	7.7621	8.33931	9.50261	10.1787	9.78012	16.4262	8.13496	2.62359	5.59279	6.85327	1.86136	4.79442	7.5459	9.63996	8.53288	10.3397	13.9388	13.9388	11.2167	12.5703	11.0251	14.136	9.06007	12.1487	12.8739	9.71926	13.7686	11.107
704.557	14.7799	11.3334	7.75269	8.33184	9.51697	10.1818	9.78037	16.454	8.15363	2.62018	5.59754	6.82899	1.85653	4.7973	7.55194	9.66914	8.54877	10.3568	13.9516	13.9516	11.2442	12.5953	11.0486	14.1426	9.06528	12.1638	12.8922	9.71472	13.775	11.1054
705.129	14.7062	11.2729	7.77274	8.34366	9.53741	10.205	9.80315	16.4848	8.16796	2.62791	5.60473	6.83062	1.86118	4.80953	7.57441	9.68579	8.56013	10.38	13.9727	13.9727	11.2704	12.6104	11.0703	14.1588	9.07793	12.1855	12.9209	9.72835	13.7841	11.1265
705.701	14.6312	11.2076	7.78305	8.35471	9.55125	10.2283	9.82599	16.5042	8.17625	2.59121	5.57872	6.79721	1.8483	4.81098	7.59941	9.7105	8.57352	10.4083	13.9953	13.9953	11.3011	12.6336	11.0961	14.1631	9.0937	12.2113	12.956	9.74387	13.8012	11.1553
706.272	14.5724	11.1475	7.8004	8.37361	9.58055	10.2591	9.85715	16.5218	8.18478	2.57767	5.56563	6.78806	1.84801	4.81312	7.61452	9.7311	8.5848	10.436	14.0167	14.0167	11.3292	12.6383	11.104	14.1741	9.09577	12.2117	12.9736	9.74358	13.8044	11.1687
706.844	14.5189	11.1116	7.79996	8.37831	9.59675	10.2726	9.8851	16.5473	8.20385	2.57065	5.56206	6.77494	1.84155	4.81187	7.62234	9.75332	8.59921	10.4624	14.0421	14.0421	11.3589	12.6574	11.1259	14.1978	9.10708	12.2287	12.9884	9.75702	13.8256	11.1855
707.415	14.5067	11.0904	7.81725	8.399	9.63499	10.2985	9.93016	16.5612	8.22905	2.60063	5.58375	6.77995	1.85402	4.82085	7.63874	9.78072	8.61294	10.4856	14.0716	14.0716	11.3867	12.6626	11.141	14.2158	9.11782	12.2437	13.0084	9.77947	13.839	11.1859
707.987	14.4778	11.0619	7.83993	8.40981	9.65555	10.3203	9.96233	16.5797	8.25468	2.63005	5.60408	6.78348	1.87447	4.83253	7.65829	9.80596	8.63435	10.5191	14.1094	14.1094	11.4201	12.6889	11.1771	14.2525	9.14457	12.2889	13.0579	9.82287	13.8747	11.214
708.558	14.4622	11.024	7.85499	8.42845	9.6887	10.3454	9.98937	16.5868	8.27284	2.66544	5.63354	6.8012	1.90285	4.84279	7.67257	9.83379	8.6515	10.5394	14.1321	14.1321	11.4469	12.7068	11.1991	14.2751	9.15635	12.3185	13.0958	9.8513	13.8877	11.2186
709.129	14.3891	10.9626	7.86664	8.44038	9.7039	10.3653	10.0024	16.6196	8.29279	2.67423	5.6495	6.80587	1.92077	4.85136	7.68417	9.85124	8.66884	10.5627	14.16	14.16	11.4766	12.7358	11.2366	14.3109	9.18315	12.3515	13.1342	9.87276	13.9197	11.2508
709.701	14.3244	10.9139	7.87318	8.45628	9.73354	10.3795	10.0226	16.6508	8.30116	2.67274	5.65086	6.79914	1.93297	4.85392	7.69318	9.87149	8.67435	10.579	14.1789	14.1789	11.4968	12.7485	11.2545	14.3195	9.18994	12.3581	13.1412	9.87291	13.9204	11.2585
710.272	14.2126	10.8163	7.90192	8.4775	9.75896	10.4038	10.0548	16.6743	8.31494	2.65485	5.63927	6.76975	1.93678	4.85557	7.71586	9.89836	8.69361	10.6144	14.2077	14.2077	11.5389	12.766	11.2884	14.3478	9.21607	12.3824	13.1777	9.89505	13.9526	11.2992
710.843	14.1212	10.7343	7.91103	8.48289	9.78111	10.4104	10.0643	16.6899	8.32635	2.63837	5.61479	6.74265	1.93232	4.86126	7.73643	9.92587	8.70587	10.6417	14.2211	14.2211	11.5726	12.7886	11.3074	14.363	9.22525	12.3953	13.2024	9.90331	13.9611	11.3061
711.414	13.9882	10.6171	7.93364	8.50278	9.79836	10.4273	10.0717	16.7052	8.34614	2.62143	5.59534	6.71037	1.93021	4.87548	7.77223	9.96197	8.7293	10.6791	14.2474	14.2474	11.6127	12.8158	11.3372	14.3902	9.2456	12.4231	13.2497	9.93089	13.9874	11.3317
711.985	13.8966	10.5564	7.94075	8.51065	9.81028	10.4417	10.0776	16.7228	8.35442	2.6123	5.58856	6.69634	1.92724	4.88414	7.78938	9.98308	8.73907	10.6948	14.2516	14.2516	11.6271	12.835	11.3578	14.3967	9.25261	12.4282	13.2633	9.93778	13.9919	11.3362
712.556	13.8054	10.4774	7.96492	8.53356	9.84067	10.4703	10.1109	16.743	8.36804	2.61503	5.59464	6.68729	1.9325	4.88752	7.80549	9.99898	8.7526	10.7172	14.2743	14.2743	11.6528	12.8667	11.392	14.4271	9.27108	12.4565	13.3017	9.96293	14.0133	11.3671
713.128	13.7618	10.4523	7.97005	8.53984	9.86271	10.4969	10.141	16.7688	8.38514	2.6253	5.60178	6.6771	1.93188	4.88129	7.80971	10.0165	8.75965	10.7315	14.2873	14.2873	11.68	12.8846	11.423	14.4393	9.28218	12.4663	13.3211	9.96271	14.0184	11.3809
713.698	13.6924	10.3824	7.9738	8.54585	9.87646	10.51	10.1518	16.8012	8.40833	2.6355	5.61319	6.67507	1.93728	4.89157	7.82674	10.0385	8.77561	10.7635	14.315	14.315	11.7088	12.9039	11.4456	14.4592	9.2967	12.4823	13.3536	9.96971	14.0269	11.3907
714.269	13.6097	10.3093	7.98991	8.5549	9.89147	10.5292	10.1633	16.8253	8.4275	2.64956	5.61796	6.66175	1.94893	4.90161	7.84726	10.0725	8.80033	10.7972	14.3408	14.3408	11.7442	12.9058	11.463	14.463	9.30007	12.4802	13.3731	9.97541	14.0327	11.3927
714.84	13.4994	10.213	8.00737	8.56697	9.90458	10.5347	10.1557	16.8411	8.43609	2.65265	5.61493	6.65317	1.96218	4.92045	7.87112	10.102	8.82071	10.8321	14.3608	14.3608	11.771	12.9326	11.4959	14.4902	9.31917	12.5029	13.4159	10.0154	14.06	11.4076
715.411	13.4404	10.1606	8.02242	8.57786	9.9325	10.5441	10.1496	16.8601	8.44337	2.66121	5.59565	6.6143	1.96869	4.92112	7.87959	10.1284	8.83573	10.8592	14.3816	14.3816	11.8007	12.9491	11.5178	14.5064	9.32293	12.5125	13.4381	10.0241	14.0659	11.4108
715.982	13.3544	10.097	8.03958	8.58943	9.94952	10.5435	10.145	16.881	8.4587	2.65969	5.58768	6.5858	1.97796	4.92539	7.89242	10.1545	8.84203	10.8871	14.3917	14.3917	11.8281	12.9611	11.5428	14.5222	9.33043	12.5303	13.4644	10.0338	14.0781	11.4174
716.553	13.2628	10.0268	8.05033	8.59711	9.9687	10.5615	10.1552	16.9072	8.47729	2.65925	5.57238	6.56233	1.98007	4.92389	7.90061	10.1744	8.84676	10.9001	14.4039	14.4039	11.8494	12.9645	11.5502	14.5315	9.33624	12.5374	13.4733	10.0228	14.0761	11.4197
717.124	13.1029	9.91187	8.07477	8.6141	9.98698	10.5881	10.1824	16.9414	8.50045	2.63687	5.54756	6.53838	1.98374	4.93413	7.92311	10.1906	8.85564	10.9098	14.4088	14.4088	11.8712	12.9813	11.5741	14.5437	9.35401	12.5558	13.503	10.0346	14.0945	11.4424
717.694	12.9786	9.81567	8.07988	8.62907	10.0085	10.6099	10.197	16.9732	8.51468	2.61304	5.5184	6.50763	1.97433	4.9372	7.94702	10.2158	8.86737	10.9251	14.428	14.428	11.8952	13.0027	11.5951	14.5558	9.36699	12.5694	13.5208	10.0415	14.0901	11.453
718.265	12.8492	9.70518	8.09804	8.65199	10.0369	10.6323	10.2235	17.0033	8.52822	2.60293	5.5068	6.48262	1.97525	4.95007	7.97652	10.2397	8.88886	10.9581	14.4562	14.4562	11.9337	13.0334	11.6311	14.5783	9.37343	12.5851	13.5484	10.0665	14.1079	11.4746
718.836	12.7466	9.61622	8.12342	8.67017	10.0652	10.6494	10.2597	17.0124	8.54034	2.61135	5.51343	6.48492	1.9892	4.96184	8.00534	10.2805	8.91907	11.0036	14.5012	14.5012	11.9896	13.0638	11.6712	14.6129	9.39801	12.6183	13.5942	10.098	14.1332	11.5104
719.406	12.607	9.49358	8.15582	8.68065	10.0767	10.6685	10.2908	17.0232	8.55002	2.63679	5.52764	6.49822	2.01106	4.98207	8.03455	10.3109	8.94445	11.0475	14.5386	14.5386	12.0374	13.0926	11.7128	14.6706	9.44213	12.6614	13.6545	10.1431	14.193	11.5602
719.977	12.5206	9.42895	8.17557	8.69277	10.093	10.6867	10.3141	17.046	8.5672	2.66258	5.54512	6.50135	2.02446	4.98369	8.04038	10.3488	8.96804	11.0863	14.5651	14.5651	12.0667	13.0975	11.7344	14.6889	9.46578	12.6783	13.6818	10.1546	14.2066	11.5703
720.548	12.3967	9.31963	8.18123	8.69947	10.1002	10.6924	10.3177	17.0874	8.59182	2.66081	5.54027	6.48089	2.02332	4.98498	8.05724	10.3703	8.96247	11.0942	14.572	14.572	12.068	13.1141	11.7594	14.7159	9.48337	12.698	13.7105	10.1761	14.2334	11.5829
721.118	12.3397	9.2772	8.17734	8.70791	10.1268	10.7134	10.3196	17.1117	8.60835	2.65042	5.52121	6.45958	2.012	4.9859	8.0577	10.3915	8.97861	11.1088	14.5809	14.5809	12.0819	13.1159	11.7705	14.7052	9.47004	12.6892	13.7063	10.1717	14.2183	11.5664
721.688	12.2062	9.16065	8.19755	8.72623	10.1541	10.7312	10.3403	17.1329	8.62727	2.64146	5.49878	6.43841	2.0174	4.99838	8.09326	10.4117	8.99832	11.1295	14.6091	14.6091	12.12	13.1447	11.8072	14.7446	9.50091	12.7246	13.7463	10.2058	14.2574	11.607
722.259	12.1378	9.11089	8.21627	8.75644	10.1916	10.7635	10.3607	17.1561	8.64182	2.65484	5.49504	6.4295	2.02407	5.00839	8.10713	10.4396	9.03803	11.1762	14.6537	14.6537	12.168	13.1584	11.8347	14.7639	9.51622	12.7384	13.7647	10.204	14.2722	11.6147
722.829	12.0113	9.01607	8.24941	8.78609	10.2176	10.7964	10.4034	17.1848	8.66091	2.65598	5.50086	6.41381	2.03356	5.01559	8.13402	10.4644	9.05242	11.2063	14.6857	14.6857	12.2077	13.2055	11.8794	14.8038	9.55433	12.7836	13.822	10.2501	14.3189	11.6554
723.4	11.9556	8.97329	8.25701	8.80102	10.2441	10.82	10.4243	17.2164	8.67495	2.66179	5.51045	6.39461	2.03231	5.01589	8.13842	10.4915	9.06615	11.2429	14.711	14.711	12.2349	13.2311	11.8985	14.812	9.56241	12.7967	13.844	10.2545	14.3209	11.6548
723.97	11.8866	8.91881	8.26513	8.81375	10.2567	10.84	10.4371	17.2265	8.68131	2.66528	5.53073	6.39214	2.03872	5.03444	8.17177	10.5074	9.07865	11.2662	14.7296	14.7296	12.2627	13.2613	11.9369	14.834	9.58269	12.8188	13.8802	10.2876	14.3335	11.6783
724.54	11.8346	8.86652	8.27811	8.83392	10.2716	10.8469	10.4499	17.2621	8.70381	2.66859	5.54954	6.39006	2.05336	5.0495	8.20004	10.5377	9.10156	11.2988	14.7628	14.7628	12.2943	13.276	11.9693	14.8567	9.6006	12.8402	13.9109	10.2981	14.3541	11.698
725.11	11.7925	8.82804	8.2981	8.85174	10.2863	10.8577	10.4634	17.2863	8.72588	2.67055	5.55932	6.3874	2.0603	5.06675	8.2348	10.5586	9.11386	11.3185	14.7781	14.7781	12.3215	13.281	11.9884	14.862	9.59891	12.8425	13.9243	10.3066	14.3579	11.7025
725.68	11.7727	8.81965	8.31431	8.86446	10.3153	10.8738	10.4885	17.3222	8.74815	2.66258	5.54105	6.34875	2.05684	5.06116	8.24274	10.5929	9.12851	11.3474	14.7946	14.7946	12.3459	13.2993	12.0042	14.8837	9.60338	12.8487	13.9454	10.3127	14.3639	11.7002
726.251	11.7748	8.81209	8.32113	8.86962	10.3337	10.8846	10.4987	17.3457	8.76515	2.68706	5.53644	6.33938	2.05775	5.06491	8.25803	10.6113	9.13448	11.3671	14.8066	14.8066	12.3624	13.3138	12.0286	14.9117	9.61618	12.8575	13.9746	10.3248	14.3642	11.7066
726.821	11.7593	8.80561	8.33554	8.87757	10.356	10.9118	10.5146	17.3676	8.77403	2.69112	5.51882	6.32547	2.06235	5.07281	8.26995	10.6348	9.15131	11.3903	14.8405	14.8405	12.3845	13.3445	12.0706	14.9527	9.64077	12.8915	14.0265	10.3578	14.3954	11.73
727.391	11.7455	8.77748	8.34713	8.88693	10.371	10.9304	10.5325	17.3942	8.78945	2.69739	5.5097	6.31104	2.06829	5.08433	8.29323	10.6555	9.16241	11.4168	14.8672	14.8672	12.4184	13.3542	12.0884	14.9683	9.65508	12.9089	14.0506	10.369	14.4052	11.7395
727.961	11.7161	8.75722	8.37241	8.9136	10.4038	10.9574	10.57	17.4215	8.80805	2.69962	5.52451	6.31541	2.08828	5.09969	8.31259	10.6937	9.18833	11.4585	14.9081	14.9081	12.4719	13.3756	12.1132	14.9881	9.67104	12.9343	14.0843	10.3979	14.4326	11.7667
728.531	11.6557	8.68876	8.41019	8.95055	10.4374	10.9846	10.6155	17.4465	8.83642	2.71962	5.56692	6.33947	2.12707	5.12232	8.35288	10.731	9.21477	11.5042	14.9443	14.9443	12.5247	13.3992	12.1394	15.0202	9.7082	12.9759	14.1263	10.4316	14.4708	11.8045
729.101	11.636	8.67664	8.42915	8.96125	10.4573	10.9944	10.632	17.4703	8.85883	2.76078	5.62369	6.387	2.16198	5.13652	8.37418	10.7796	9.25258	11.5533	14.9906	14.9906	12.5765	13.4217	12.1695	15.0457	9.73015	13.0153	14.1695	10.4651	14.5066	11.8321
729.671	11.636	8.66462	8.45096	8.97843	10.4903	11.0266	10.6564	17.4969	8.87946	2.75573	5.60996	6.36433	2.17803	5.1423	8.4044	10.8064	9.26552	11.5757	15.0143	15.0143	12.5978	13.4438	12.202	15.0663	9.75754	13.0399	14.1976	10.4818	14.5244	11.8429
730.24	11.6951	8.71419	8.4534	8.98262	10.5118	11.0401	10.6596	17.5298	8.89026	2.74264	5.57706	6.30944	2.16899	5.1396	8.4059	10.8383	9.27701	11.6034	15.038	15.038	12.6265	13.4614	12.2261	15.0745	9.76152	13.0359	14.209	10.4756	14.5156	11.842
730.81	11.6862	8.70602	8.47497	9.01093	10.5423	11.0661	10.6917	17.5436	8.91217	2.71333	5.53704	6.26139	2.16641	5.14575	8.43024	10.8595	9.28951	11.6177	15.0585	15.0585	12.6453	13.4967	12.2717	15.0984	9.78428	13.059	14.2431	10.5003	14.538	11.8681
731.38	11.6824	8.71264	8.49269	9.03191	10.5618	11.0842	10.7215	17.5656	8.92966	2.71321	5.52938	6.23419	2.1717	5.16164	8.45558	10.8861	9.31021	11.6477	15.0962	15.0962	12.6857	13.5298	12.3011	15.1228	9.80055	13.0872	14.2725	10.5234	14.5621	11.8901
731.95	11.6436	8.67621	8.51718	9.05432	10.5788	11.1049	10.7629	17.5996	8.96472	2.72807	5.53434	6.2393	2.18886	5.17971	8.49832	10.9011	9.33324	11.6762	15.1231	15.1231	12.7133	13.5724	12.3541	15.1799	9.84206	13.1499	14.3419	10.5806	14.6288	11.9435
732.519	11.6656	8.68384	8.54231	9.08046	10.6118	11.1304	10.785	17.6417	8.9805	2.76219	5.55941	6.2583	2.20373	5.1943	8.51709	10.9166	9.3372	11.7137	15.1494	15.1494	12.7423	13.6004	12.3685	15.2053	9.85754	13.1802	14.3679	10.5881	14.6348	11.9447
733.089	11.6836	8.67804	8.54322	9.08185	10.6364	11.1343	10.7872	17.6747	8.99464	2.77779	5.56132	6.25278	2.20107	5.19699	8.52451	10.9301	9.36335	11.7386	15.1602	15.1602	12.7589	13.6176	12.3903	15.225	9.87688	13.2027	14.3969	10.5911	14.6434	11.9493
733.659	11.7047	8.68778	8.55269	9.10386	10.6592	11.1591	10.8004	17.6856	8.99652	2.76458	5.55074	6.24041	2.19518	5.20265	8.53952	10.9635	9.3864	11.7683	15.1905	15.1905	12.796	13.6281	12.4072	15.2253	9.89314	13.2138	14.4147	10.5872	14.6399	11.9568
734.228	11.6864	8.66404	8.58433	9.1288	10.6882	11.1927	10.8486	17.6994	9.02015	2.74735	5.53015	6.21467	2.19778	5.21685	8.57206	10.9911	9.42085	11.7958	15.2256	15.2256	12.8342	13.6339	12.4419	15.2461	9.92325	13.2281	14.4508	10.6161	14.6727	11.9931
734.798	11.6899	8.67465	8.61014	9.16248	10.7235	11.2314	10.8832	17.7193	9.043	2.73826	5.51133	6.19032	2.20283	5.22476	8.59509	11.0316	9.43725	11.8349	15.2684	15.2684	12.8731	13.65	12.4738	15.274	9.93446	13.2502	14.4816	10.6308	14.6914	12.0073
735.367	11.6923	8.66596	8.63297	9.17739	10.7532	11.2472	10.9115	17.7519	9.08224	2.76089	5.51737	6.19355	2.23112	5.23834	8.62216	11.0536	9.44428	11.859	15.2917	15.2917	12.9051	13.6761	12.5062	15.2957	9.94717	13.2724	14.5114	10.6547	14.7062	12.0202
735.937	11.7334	8.69028	8.62305	9.16746	10.7619	11.255	10.8946	17.781	9.10613	2.76893	5.51423	6.17371	2.22779	5.23746	8.62473	11.0915	9.46251	11.8902	15.3044	15.3044	12.9319	13.717	12.5426	15.3282	9.9499	13.2953	14.5447	10.6623	14.7162	12.0243
736.506	11.7019	8.64127	8.65813	9.18496	10.7702	11.2776	10.9274	17.8103	9.14	2.77796	5.5403	6.19217	2.25132	5.26754	8.66644	11.1177	9.48677	11.9253	15.3351	15.3351	12.9827	13.7578	12.5838	15.3672	9.98581	13.3367	14.6003	10.7045	14.7491	12.0753
737.075	11.7149	8.64815	8.67242	9.20423	10.7996	11.3063	10.938	17.8315	9.14154	2.76705	5.53503	6.18406	2.24218	5.27165	8.67721	11.1463	9.50801	11.9509	15.3529	15.3529	13.0035	13.7781	12.6002	15.3929	9.99472	13.3506	14.6138	10.7037	14.7491	12.0784
737.645	11.6859	8.60663	8.71147	9.25544	10.8363	11.3452	10.9945	17.8629	9.15663	2.76024	5.53333	6.18185	2.26912	5.29224	8.71746	11.1696	9.53291	11.9845	15.3872	15.3872	13.0491	13.7999	12.6237	15.4196	10.0294	13.3851	14.6386	10.7331	14.7824	12.1219
738.214	11.7128	8.63335	8.70739	9.26722	10.8584	11.3578	10.9837	17.9005	9.16514	2.74213	5.51544	6.16718	2.26693	5.28847	8.72823	11.2072	9.54856	12.0178	15.405	15.405	13.0645	13.8229	12.6468	15.4281	10.0365	13.386	14.6506	10.7271	14.7818	12.1274
738.783	11.7053	8.62288	8.71506	9.27432	10.8661	11.3606	11.0019	17.9361	9.19573	2.73727	5.51393	6.15312	2.27725	5.30008	8.74976	11.2475	9.5771	12.0596	15.438	15.438	13.1035	13.8529	12.679	15.4481	10.0549	13.4072	14.6822	10.7523	14.8062	12.1628
739.352	11.6752	8.60173	8.73706	9.28243	10.8872	11.3751	11.0185	17.9846	9.22355	2.74231	5.54776	6.17958	2.29528	5.31747	8.77931	11.2798	9.5945	12.1022	15.4812	15.4812	13.138	13.8874	12.7222	15.4819	10.091	13.4365	14.7364	10.7877	14.8413	12.2062
739.922	11.6677	8.58989	8.75983	9.30792	10.9159	11.4043	11.0551	18.003	9.24123	2.75678	5.56014	6.1843	2.29865	5.3201	8.78694	11.3004	9.61428	12.1367	15.5148	15.5148	13.1864	13.9046	12.748	15.5135	10.1038	13.4614	14.7691	10.8128	14.8635	12.2254
740.491	11.6957	8.62186	8.77789	9.32175	10.9413	11.438	11.072	18.0303	9.25857	2.74215	5.54498	6.15962	2.2836	5.32305	8.79841	11.3212	9.63327	12.1628	15.54	15.54	13.2055	13.9262	12.7736	15.5341	10.1183	13.4808	14.7918	10.8234	14.8669	12.229
741.06	11.7151	8.64042	8.79117	9.33449	10.9569	11.4599	11.0876	18.0553	9.28043	2.70672	5.49532	6.10313	2.26305	5.3212	8.8119	11.3458	9.65206	12.1804	15.5534	15.5534	13.2364	13.9369	12.802	15.5524	10.1189	13.4986	14.8112	10.8281	14.8536	12.2268
741.629	11.7189	8.63881	8.81566	9.34724	10.9717	11.4818	11.1019	18.0877	9.30556	2.69751	5.49563	6.08885	2.268	5.33708	8.8413	11.3721	9.6692	12.2013	15.5684	15.5684	13.25	13.9684	12.8301	15.5701	10.148	13.5259	14.8327	10.8503	14.8718	12.2505
742.198	11.6978	8.61134	8.84414	9.38369	10.9994	11.5091	11.1302	18.1094	9.32328	2.69531	5.50992	6.09416	2.2864	5.35334	8.86675	11.4008	9.6884	12.2372	15.5956	15.5956	13.3008	14.0023	12.8735	15.6154	10.1823	13.5685	14.8842	10.8851	14.9106	12.2901
742.767	11.7047	8.61596	8.86088	9.40686	11.0293	11.5359	11.144	18.1334	9.34281	2.69758	5.51285	6.08724	2.2916	5.35531	8.87514	11.4221	9.70319	12.266	15.6187	15.6187	13.3333	14.0259	12.881	15.6293	10.1976	13.582	14.9094	10.8943	14.9321	12.3151
743.336	11.6883	8.60585	8.89507	9.434	11.067	11.5717	11.1902	18.1745	9.37075	2.68157	5.50507	6.08237	2.3072	5.36578	8.9066	11.4567	9.73486	12.3044	15.6587	15.6587	13.384	14.0487	12.9268	15.6763	10.2316	13.624	14.9558	10.9269	14.9636	12.3665
743.905	11.6892	8.60859	8.92529	9.45573	11.1031	11.6049	11.2268	18.2258	9.39911	2.68625	5.51607	6.08397	2.3177	5.37369	8.92977	11.4759	9.75536	12.3274	15.6791	15.6791	13.4112	14.0638	12.9545	15.6971	10.2506	13.6418	14.9822	10.9385	14.9749	12.3826
744.473	11.6879	8.59439	8.94489	9.47624	11.1241	11.6234	11.2584	18.2588	9.41351	2.68673	5.51723	6.08456	2.33179	5.39474	8.96971	11.515	9.78428	12.3708	15.7085	15.7085	13.4459	14.0982	13.0024	15.7371	10.2817	13.6846	15.0175	10.9644	14.9952	12.4178
745.042	11.7385	8.63143	8.93885	9.48065	11.1378	11.6374	11.25	18.2932	9.42979	2.68435	5.50277	6.05071	2.31463	5.39136	8.97083	11.5409	9.79705	12.3992	15.7229	15.7229	13.4653	14.1089	13.0087	15.7306	10.2669	13.673	15.015	10.9344	14.957	12.3818
745.611	11.7459	8.62689	8.9517	9.49339	11.1549	11.6504	11.2529	18.311	9.44116	2.66878	5.47279	6.02783	2.31103	5.40309	8.99685	11.5704	9.81609	12.4341	15.7483	15.7483	13.5016	14.1428	13.0465	15.7592	10.2839	13.6943	15.0519	10.9529	14.9675	12.412
746.18	11.7825	8.66114	8.96476	9.51008	11.1776	11.6823	11.2597	18.3491	9.46636	2.66482	5.4592	6.00662	2.30536	5.41039	9.00719	11.5933	9.8288	12.4631	15.7733	15.7733	13.527	14.1648	13.0643	15.7654	10.2892	13.6976	15.0642	10.9495	14.9565	12.4035
746.748	11.769	8.64084	8.9968	9.53973	11.2075	11.7058	11.2912	18.3662	9.48503	2.66964	5.46136	6.01518	2.31417	5.43286	9.04117	11.6218	9.85266	12.492	15.7992	15.7992	13.5609	14.1943	13.1069	15.8097	10.3259	13.7555	15.1174	10.9922	15.0041	12.4494
747.317	11.8099	8.65626	9.00942	9.55931	11.2266	11.7253	11.3094	18.4024	9.50871	2.69523	5.48421	6.01457	2.32061	5.44156	9.05294	11.6555	9.88048	12.5301	15.8282	15.8282	13.588	14.2055	13.1216	15.828	10.3364	13.7762	15.128	10.9963	15.0103	12.4498
747.886	11.8075	8.64059	9.0315	9.57925	11.2543	11.7448	11.3285	18.4235	9.52607	2.68709	5.46628	5.99159	2.30972	5.44833	9.07697	11.6817	9.90653	12.5639	15.8491	15.8491	13.6135	14.2179	13.1573	15.8582	10.3515	13.8007	15.16	11.014	15.0262	12.4626
748.454	11.8443	8.65434	9.04543	9.59901	11.2722	11.7701	11.3406	18.4668	9.55151	2.7007	5.47588	5.98552	2.31295	5.46024	9.0966	11.7066	9.93077	12.6019	15.8773	15.8773	13.6411	14.2447	13.1915	15.8744	10.3648	13.8061	15.1699	11.0185	15.0284	12.4669
749.023	11.8012	8.61696	9.07989	9.62461	11.2957	11.8066	11.3752	18.4875	9.5746	2.6855	5.46361	5.96334	2.31447	5.48336	9.14717	11.7413	9.95522	12.6484	15.913	15.913	13.6886	14.2789	13.2542	15.9198	10.4102	13.8565	15.2274	11.0675	15.0666	12.5228
749.591	11.8147	8.61629	9.10384	9.64707	11.3182	11.8388	11.4082	18.5143	9.60009	2.70742	5.48863	5.97465	2.33565	5.51142	9.17242	11.7812	9.9798	12.6841	15.9492	15.9492	13.7346	14.3143	13.293	15.9531	10.4381	13.8913	15.2754	11.0973	15.0918	12.5564
750.16	11.7497	8.55668	9.16191	9.69628	11.3568	11.8811	11.4772	18.5356	9.62657	2.70932	5.48971	5.96447	2.36442	5.54639	9.23633	11.8143	10.0035	12.7254	15.9912	15.9912	13.7992	14.3573	13.3519	16.0107	10.4993	13.9592	15.3681	11.1797	15.1619	12.6441
750.728	11.749	8.54344	9.18862	9.7222	11.3884	11.9146	11.5116	18.5837	9.66146	2.72773	5.48704	5.97289	2.39429	5.56848	9.25871	11.8386	10.0275	12.7499	16.026	16.026	13.8227	14.395	13.3805	16.0453	10.5317	13.9881	15.4127	11.2106	15.1986	12.6691
751.296	11.769	8.55162	9.20976	9.74364	11.4119	11.9322	11.532	18.6092	9.68879	2.72831	5.48651	5.94388	2.40996	5.57766	9.2837	11.8636	10.0451	12.7784	16.0422	16.0422	13.8472	14.4413	13.4333	16.0869	10.564	14.0276	15.4556	11.2488	15.233	12.7031
751.865	11.8503	8.61476	9.19031	9.73777	11.4334	11.9455	11.5225	18.6572	9.70875	2.73354	5.47853	5.91387	2.40425	5.57216	9.26045	11.8904	10.0554	12.8027	16.0556	16.0556	13.8506	14.462	13.4461	16.0936	10.551	14.021	15.4555	11.224	15.2058	12.6689
752.433	11.8716	8.62941	9.2003	9.7547	11.4494	11.9561	11.545	18.6842	9.71598	2.74118	5.49124	5.89165	2.40846	5.5793	9.27305	11.9149	10.0667	12.8427	16.0734	16.0734	13.8755	14.4787	13.4767	16.1153	10.5605	14.041	15.4859	11.2366	15.2147	12.6915
753.001	11.8717	8.62449	9.23111	9.79549	11.4837	11.9925	11.5799	18.7362	9.73813	2.75221	5.49857	5.89591	2.42243	5.59191	9.30081	11.9413	10.0931	12.8772	16.11	16.11	13.9222	14.4963	13.5025	16.1341	10.5868	14.0717	15.519	11.2469	15.2319	12.7171
753.569	11.8568	8.60064	9.26918	9.82357	11.5102	12.0222	11.6056	18.7704	9.76245	2.78013	5.52582	5.91469	2.4455	5.62206	9.35284	11.9663	10.1113	12.9049	16.1309	16.1309	13.9551	14.5329	13.5402	16.1555	10.6252	14.1056	15.5643	11.2807	15.2677	12.7558
754.137	11.8931	8.62428	9.28427	9.84379	11.54	12.0597	11.6116	18.8121	9.79754	2.78639	5.52783	5.90869	2.45018	5.63004	9.37341	12.0187	10.1465	12.9479	16.1679	16.1679	14.0028	14.5645	13.5712	16.1582	10.6367	14.113	15.5784	11.2849	15.2642	12.747
754.705	11.8786	8.61493	9.3122	9.86367	11.5667	12.0873	11.6351	18.8518	9.8276	2.7909	5.53499	5.88721	2.45664	5.65102	9.40101	12.0544	10.1715	12.9808	16.1956	16.1956	14.034	14.5921	13.6147	16.1748	10.6538	14.1329	15.6118	11.3158	15.2817	12.7533
755.273	11.9162	8.65219	9.31409	9.87075	11.5812	12.103	11.6403	18.8655	9.8466	2.78151	5.52885	5.84603	2.45793	5.65165	9.40599	12.0792	10.1996	13.0161	16.2187	16.2187	14.0633	14.6186	13.6472	16.203	10.6642	14.142	15.6328	11.3232	15.2837	12.7532
755.841	11.9119	8.63755	9.34734	9.90705	11.6019	12.1362	11.6676	18.8931	9.86248	2.77109	5.51604	5.80007	2.46233	5.66681	9.43466	12.0995	10.227	13.0356	16.248	16.248	14.1059	14.6626	13.7015	16.2418	10.6979	14.1896	15.6958	11.3667	15.3262	12.7999
756.409	11.9674	8.67592	9.34827	9.9185	11.6212	12.1653	11.6801	18.919	9.87798	2.79238	5.52092	5.80409	2.47105	5.67612	9.44942	12.1289	10.2344	13.0682	16.2634	16.2634	14.1338	14.7006	13.7307	16.2872	10.7271	14.2241	15.7311	11.3884	15.3569	12.8308
756.977	11.9524	8.65476	9.40173	9.96505	11.6577	12.2135	11.7292	18.9531	9.90321	2.79322	5.49521	5.79258	2.48319	5.68729	9.48967	12.1753	10.2608	13.1225	16.3112	16.3112	14.1872	14.7412	13.7914	16.3441	10.7684	14.2812	15.7895	11.4413	15.4151	12.8767
757.545	11.9607	8.66429	9.42455	9.98529	11.6905	12.2338	11.7647	18.9768	9.92576	2.81797	5.48536	5.79024	2.50444	5.70322	9.51909	12.2039	10.2795	13.1614	16.3352	16.3352	14.2147	14.7713	13.8364	16.394	10.8034	14.3234	15.829	11.4758	15.4422	12.8966
758.113	11.929	8.63239	9.4763	10.0249	11.7205	12.2629	11.8156	19.0103	9.95681	2.83106	5.481	5.78039	2.53234	5.72505	9.56426	12.2429	10.3202	13.2083	16.3897	16.3897	14.2568	14.8001	13.8879	16.4355	10.8408	14.3543	15.877	11.5212	15.483	12.932
758.681	11.9499	8.64537	9.48214	10.0429	11.7476	12.2692	11.8293	19.0485	9.97302	2.84687	5.49054	5.77607	2.54628	5.74937	9.58731	12.2811	10.3587	13.2513	16.4359	16.4359	14.2947	14.8259	13.9164	16.4664	10.8607	14.3796	15.9175	11.5457	15.507	12.9508
759.249	11.9695	8.65213	9.50877	10.0641	11.7772	12.3007	11.8527	19.0887	10.0029	2.84988	5.49392	5.78132	2.56214	5.76333	9.61525	12.315	10.3765	13.2917	16.4614	16.4614	14.3294	14.8303	13.938	16.4811	10.876	14.3853	15.943	11.549	15.5162	12.9586
759.816	11.9877	8.65893	9.53512	10.0867	11.8214	12.3348	11.8766	19.1152	10.018	2.83889	5.49096	5.77271	2.56553	5.77879	9.6453	12.3508	10.4077	13.3313	16.4987	16.4987	14.3709	14.8349	13.9551	16.5024	10.8828	14.3922	15.9803	11.5646	15.5261	12.9595
760.384	11.9798	8.65162	9.57478	10.111	11.8407	12.3693	11.9168	19.1343	10.0423	2.83176	5.49168	5.7766	2.57678	5.79804	9.6838	12.3734	10.4374	13.3659	16.5206	16.5206	14.4091	14.8632	13.9967	16.5396	10.9103	14.4273	16.021	11.6005	15.559	12.9997
760.952	11.9739	8.65284	9.60628	10.1429	11.8714	12.4027	11.9496	19.1514	10.0534	2.83273	5.49907	5.76172	2.57922	5.81484	9.71393	12.4099	10.4732	13.4053	16.5637	16.5637	14.4492	14.9021	14.034	16.5907	10.9441	14.4601	16.0545	11.6409	15.6055	13.0325
761.519	11.983	8.66416	9.62035	10.1683	11.8821	12.4326	11.9654	19.1718	10.0755	2.84739	5.49467	5.74131	2.58621	5.8253	9.72937	12.4221	10.4821	13.4314	16.5683	16.5683	14.4782	14.9441	14.088	16.6294	10.9721	14.4934	16.0828	11.6618	15.6367	13.0652
762.087	12.0109	8.69022	9.63537	10.188	11.9264	12.4734	11.9899	19.2047	10.0988	2.85441	5.47741	5.71733	2.58495	5.83189	9.73642	12.4546	10.4912	13.4628	16.5902	16.5902	14.513	14.9464	14.1016	16.6435	10.9832	14.4807	16.0762	11.6507	15.6232	13.0501
762.654	12.0207	8.69242	9.65185	10.1982	11.9427	12.4911	12.0035	19.2477	10.1336	2.8585	5.48057	5.7027	2.58826	5.84859	9.76026	12.4766	10.5106	13.4864	16.6027	16.6027	14.5468	14.9811	14.1337	16.6822	10.9972	14.5126	16.122	11.6635	15.6463	13.0847
763.222	12.0548	8.72274	9.66259	10.2096	11.9688	12.5156	12.02	19.3044	10.1647	2.84404	5.48309	5.69742	2.58259	5.86101	9.78131	12.5069	10.5449	13.5215	16.633	16.633	14.5866	15.0127	14.1536	16.7007	11.0153	14.5303	16.1469	11.6711	15.6526	13.099
763.789	12.0457	8.70939	9.70066	10.2439	11.9788	12.536	12.0319	19.3569	10.1972	2.8211	5.46927	5.65455	2.58866	5.87696	9.82124	12.5365	10.5718	13.5421	16.6516	16.6516	14.6213	15.0689	14.2227	16.7593	11.0591	14.5932	16.2143	11.7187	15.7137	13.1575
764.357	12.0726	8.72903	9.73123	10.2756	12.0198	12.5762	12.0635	19.402	10.2309	2.82041	5.45973	5.64871	2.59462	5.89554	9.85208	12.5635	10.5845	13.5772	16.6654	16.6654	14.6516	15.0757	14.2344	16.7656	11.0655	14.5932	16.2075	11.7183	15.7122	13.1416
764.924	12.0799	8.71619	9.77003	10.3065	12.0392	12.5974	12.0968	19.4335	10.2499	2.8221	5.43681	5.61035	2.61763	5.90943	9.87845	12.6008	10.6081	13.6187	16.7018	16.7018	14.6895	15.1176	14.2788	16.8139	11.0971	14.6309	16.2445	11.754	15.7526	13.1675
765.491	12.0972	8.73093	9.78602	10.329	12.0683	12.6211	12.1285	19.4603	10.2761	2.84652	5.44066	5.59859	2.63505	5.93396	9.90242	12.6249	10.6185	13.6523	16.7173	16.7173	14.7133	15.1397	14.2925	16.8276	11.1117	14.6424	16.264	11.7691	15.7554	13.1651
766.059	12.126	8.74203	9.80866	10.3506	12.0912	12.6421	12.1514	19.4765	10.288	2.85243	5.42555	5.56745	2.65852	5.95851	9.93782	12.6608	10.6508	13.6814	16.7594	16.7594	14.7601	15.2126	14.36	16.8931	11.1672	14.7021	16.3327	11.8228	15.8011	13.2279
766.626	12.1581	8.77261	9.81326	10.352	12.1053	12.662	12.1451	19.4915	10.2988	2.86072	5.42402	5.54989	2.66769	5.97288	9.9479	12.6951	10.6707	13.7001	16.7773	16.7773	14.78	15.2428	14.3797	16.9177	11.1811	14.7134	16.347	11.8273	15.7981	13.2384
767.193	12.149	8.7588	9.86437	10.3808	12.139	12.7171	12.1896	19.5241	10.3139	2.86891	5.43561	5.55629	2.69073	5.98956	9.97916	12.7411	10.7208	13.753	16.8339	16.8339	14.8423	15.2864	14.4172	16.9551	11.2063	14.7451	16.3807	11.8508	15.8315	13.2802
767.76	12.1854	8.79958	9.86915	10.4004	12.1545	12.7524	12.1875	19.5761	10.3308	2.83991	5.41864	5.52987	2.67357	5.98098	9.96727	12.7696	10.7374	13.7867	16.8442	16.8442	14.8671	15.2878	14.4239	16.9324	11.183	14.7181	16.3596	11.8183	15.8074	13.2652
768.327	12.1315	8.75892	9.92082	10.4473	12.1874	12.8056	12.238	19.6247	10.3668	2.82606	5.40726	5.52411	2.68675	6.0066	10.0259	12.805	10.7667	13.845	16.8743	16.8743	14.9318	15.3222	14.4785	16.9862	11.2265	14.7771	16.4322	11.8611	15.855	13.338
768.894	12.1779	8.78742	9.91097	10.4442	12.2061	12.8123	12.2213	19.6506	10.382	2.81891	5.38795	5.50689	2.69397	6.0174	10.0382	12.8204	10.7714	13.8619	16.8707	16.8707	14.9467	15.3458	14.5036	17.0087	11.2565	14.7936	16.4532	11.8622	15.8557	13.3565
769.461	12.1483	8.74395	9.96661	10.4687	12.2361	12.839	12.2729	19.6723	10.4138	2.83741	5.38263	5.48846	2.73192	6.03563	10.0822	12.8569	10.8136	13.9127	16.9242	16.9242	14.9886	15.3889	14.5509	17.0645	11.3135	14.8552	16.5235	11.9203	15.9025	13.4044
770.028	12.2042	8.77761	9.97644	10.4789	12.2731	12.8614	12.2863	19.6872	10.4255	2.84353	5.36718	5.47286	2.7336	6.04098	10.0849	12.8835	10.8361	13.9381	16.9425	16.9425	15.0005	15.4	14.5663	17.0798	11.3179	14.8612	16.5139	11.9323	15.8944	13.3891
770.595	12.2247	8.79387	10.0121	10.5135	12.2956	12.9053	12.3262	19.7209	10.4555	2.845	5.35395	5.44102	2.73596	6.06145	10.1175	12.9082	10.8648	13.9773	16.9698	16.9698	15.0302	15.4413	14.6172	17.1197	11.3384	14.9082	16.5647	11.9723	15.9156	13.4055
771.162	12.2174	8.80062	10.0529	10.5661	12.3329	12.963	12.3736	19.7676	10.4785	2.84338	5.35631	5.45401	2.75137	6.10061	10.1693	12.938	10.8872	14.0106	16.9938	16.9938	15.0838	15.4823	14.6697	17.1786	11.3757	14.9607	16.6178	12.0266	15.9554	13.4475
771.729	12.2168	8.80258	10.0861	10.5838	12.3571	12.9866	12.4071	19.7968	10.5083	2.85882	5.37247	5.45729	2.776	6.12004	10.2058	12.9853	10.9338	14.0663	17.0513	17.0513	15.1559	15.5349	14.7207	17.2273	11.4194	15.0142	16.6851	12.0664	16.0001	13.4859
772.296	12.1972	8.78374	10.1127	10.6122	12.3802	13.02	12.4458	19.8399	10.5323	2.88114	5.40309	5.48692	2.81683	6.13301	10.2498	13.0311	10.9615	14.1058	17.0868	17.0868	15.2194	15.5602	14.7397	17.257	11.4441	15.0392	16.715	12.1018	16.0392	13.5254
772.863	12.2089	8.78802	10.1262	10.6206	12.3993	13.0331	12.4515	19.8671	10.5655	2.89044	5.40673	5.47637	2.82084	6.14531	10.2801	13.0635	10.9842	14.1464	17.1102	17.1102	15.2584	15.5809	14.7544	17.2659	11.4566	15.0493	16.7311	12.1014	16.0302	13.5398
773.429	12.1887	8.76824	10.1745	10.6683	12.428	13.0858	12.4993	19.9292	10.5929	2.89137	5.40946	5.48543	2.83234	6.17254	10.3265	13.0915	10.9991	14.1725	17.1218	17.1218	15.2921	15.6268	14.8018	17.2919	11.5026	15.084	16.7691	12.1383	16.0631	13.5883
773.996	12.209	8.77692	10.1908	10.6832	12.4421	13.1124	12.5153	19.9731	10.6241	2.83791	5.36408	5.43383	2.80491	6.16768	10.3305	13.1377	11.0366	14.219	17.1725	17.1725	15.344	15.6456	14.8364	17.3084	11.5094	15.1023	16.7835	12.1286	16.0522	13.6043
774.563	12.2824	8.83016	10.1881	10.6768	12.4542	13.1378	12.5085	20.0166	10.6258	2.82161	5.34859	5.40586	2.79403	6.1659	10.329	13.1894	11.069	14.2545	17.2159	17.2159	15.3726	15.6872	14.8708	17.3287	11.5212	15.1124	16.8002	12.1256	16.0706	13.6107
775.129	12.311	8.85856	10.2144	10.6917	12.4773	13.1697	12.5221	20.0474	10.6462	2.78717	5.30398	5.35756	2.7836	6.17438	10.3452	13.2173	11.0843	14.296	17.2391	17.2391	15.4021	15.7083	14.8939	17.3514	11.5295	15.1381	16.8373	12.1341	16.0746	13.6368
775.696	12.3547	8.89665	10.2395	10.7134	12.5112	13.1987	12.5307	20.0953	10.6641	2.78258	5.30137	5.35106	2.77103	6.19338	10.369	13.2566	11.1084	14.3277	17.2505	17.2505	15.4219	15.7543	14.9218	17.3736	11.567	15.1731	16.8732	12.1601	16.1057	13.6581
776.263	12.3091	8.85846	10.2919	10.7663	12.5522	13.2565	12.5985	20.1449	10.7145	2.7391	5.26082	5.30644	2.76864	6.20585	10.4186	13.2823	11.1287	14.3746	17.275	17.275	15.4774	15.7946	14.9571	17.4181	11.6063	15.2255	16.9229	12.1963	16.155	13.7061
776.829	12.3301	8.86909	10.3113	10.8019	12.5773	13.2947	12.6198	20.2125	10.7488	2.73004	5.27368	5.29617	2.77533	6.222	10.446	13.3393	11.1762	14.4159	17.3309	17.3309	15.5364	15.8231	14.9807	17.4252	11.6091	15.2434	16.9367	12.1951	16.1675	13.7069
777.395	12.2921	8.82473	10.3723	10.8535	12.612	13.3542	12.6753	20.2545	10.7845	2.73564	5.27061	5.27689	2.8007	6.25064	10.4942	13.3781	11.2124	14.4668	17.3719	17.3719	15.6011	15.8747	15.0387	17.47	11.65	15.2834	16.9869	12.242	16.2028	13.7504
777.962	12.3373	8.8505	10.388	10.8661	12.6313	13.3713	12.6664	20.2866	10.7906	2.76604	5.29481	5.29452	2.82336	6.27554	10.5133	13.4199	11.2497	14.4985	17.4115	17.4115	15.6475	15.9043	15.0708	17.4735	11.6726	15.2986	17.0034	12.2515	16.1994	13.7519
778.528	12.3122	8.82348	10.4284	10.8876	12.6463	13.3979	12.7067	20.3076	10.8128	2.75949	5.2813	5.26972	2.85102	6.29435	10.5444	13.4393	11.2649	14.5313	17.4332	17.4332	15.6842	15.9383	15.1281	17.5071	11.7183	15.346	17.0448	12.301	16.2466	13.7956
779.094	12.3488	8.84685	10.4469	10.9038	12.6737	13.4232	12.7261	20.3244	10.8159	2.75975	5.27382	5.26614	2.86953	6.3017	10.5641	13.4627	11.2843	14.565	17.4685	17.4685	15.716	15.9578	15.1644	17.5487	11.7436	15.3818	17.0822	12.3271	16.2795	13.8353
779.661	12.3133	8.82166	10.5004	10.9458	12.6988	13.4562	12.7849	20.3635	10.8583	2.74151	5.27139	5.25305	2.8958	6.32257	10.6064	13.4941	11.3032	14.6137	17.5062	17.5062	15.759	15.9976	15.2286	17.6177	11.7966	15.4478	17.1642	12.3985	16.3447	13.9066
780.227	12.3806	8.8535	10.52	10.9662	12.7355	13.4911	12.7963	20.4102	10.8929	2.73953	5.24952	5.24111	2.88279	6.32796	10.6363	13.5316	11.3274	14.6436	17.5258	17.5258	15.792	16.0434	15.2684	17.6738	11.8374	15.4652	17.2048	12.4164	16.3631	13.943
780.793	12.4028	8.87631	10.5526	10.9876	12.7679	13.5219	12.8087	20.4479	10.9321	2.73116	5.2292	5.21538	2.88612	6.34396	10.6674	13.5631	11.3541	14.6747	17.5413	17.5413	15.8241	16.0618	15.2924	17.6722	11.835	15.4767	17.22	12.4136	16.3625	13.9367
781.359	12.4432	8.91361	10.5791	11.0098	12.7992	13.576	12.824	20.4865	10.9487	2.71585	5.18623	5.18431	2.86961	6.35897	10.6981	13.5905	11.3757	14.7033	17.5543	17.5543	15.8515	16.0844	15.3231	17.7046	11.8315	15.4847	17.2268	12.4068	16.3605	13.9428
781.925	12.4632	8.93842	10.6017	11.0251	12.8216	13.6066	12.8322	20.4837	10.9617	2.72989	5.18687	5.16493	2.88686	6.37896	10.7171	13.6236	11.4109	14.7468	17.585	17.585	15.9005	16.1302	15.3743	17.7397	11.8485	15.5203	17.2651	12.431	16.3942	13.9593
782.491	12.4767	8.93973	10.6351	11.0754	12.8439	13.6547	12.8786	20.517	10.9833	2.75209	5.20433	5.15753	2.91755	6.4011	10.7504	13.6722	11.4333	14.7932	17.6259	17.6259	15.9429	16.1701	15.4308	17.7988	11.8981	15.5593	17.3185	12.4776	16.4374	14.009
783.057	12.522	8.947	10.6758	11.1031	12.8623	13.6898	12.9003	20.5216	10.9894	2.78297	5.23002	5.17787	2.94789	6.41982	10.7804	13.7144	11.4662	14.8231	17.6513	17.6513	15.9849	16.2138	15.4874	17.8351	11.9376	15.5845	17.3467	12.503	16.4728	14.0301
783.623	12.4812	8.91034	10.7408	11.1657	12.8868	13.7437	12.963	20.5813	11.0274	2.82491	5.26061	5.22831	2.99269	6.44564	10.8277	13.7514	11.4787	14.8567	17.6733	17.6733	16.0204	16.2618	15.5376	17.9002	12.0049	15.6537	17.4161	12.5791	16.5355	14.0935
784.189	12.4682	8.89355	10.7649	11.1901	12.9118	13.774	12.9841	20.6194	11.0674	2.82312	5.25392	5.23606	3.01372	6.47939	10.8645	13.7823	11.5106	14.8886	17.6956	17.6956	16.0742	16.3014	15.5842	17.9527	12.0495	15.6949	17.4721	12.6244	16.5758	14.1243
784.755	12.4702	8.91419	10.773	11.2167	12.9468	13.804	13.0109	20.6843	11.1239	2.84157	5.25919	5.24373	3.03288	6.4922	10.8815	13.8136	11.5401	14.9302	17.7212	17.7212	16.1322	16.3202	15.608	17.961	12.0718	15.7263	17.5068	12.6398	16.5819	14.1357
785.321	12.5118	8.94266	10.7862	11.2262	12.9852	13.8327	13.0251	20.7247	11.1475	2.7885	5.23305	5.19782	3.0277	6.50647	10.9024	13.8588	11.5824	14.9708	17.765	17.765	16.1882	16.3339	15.6254	17.9657	12.064	15.7213	17.4995	12.6193	16.5659	14.1341
785.887	12.5133	8.95254	10.8221	11.2432	13.003	13.8642	13.0503	20.7714	11.164	2.77596	5.22187	5.20652	3.02539	6.50744	10.9227	13.8859	11.6146	15.0079	17.8023	17.8023	16.2338	16.389	15.6603	17.9866	12.0857	15.7478	17.5093	12.6288	16.5828	14.1766
786.453	12.4965	8.93152	10.8696	11.2761	13.0269	13.9083	13.0881	20.8008	11.1939	2.73298	5.18825	5.1531	3.01794	6.52122	10.945	13.9398	11.6557	15.0599	17.8421	17.8421	16.2893	16.4594	15.7195	18.0596	12.1353	15.8012	17.5627	12.6866	16.6366	14.2388
787.018	12.5455	8.96605	10.8623	11.2729	13.0276	13.9288	13.0768	20.8497	11.2216	2.73161	5.15766	5.10757	3.00201	6.5232	10.9557	13.969	11.6835	15.1024	17.8631	17.8631	16.3171	16.4859	15.739	18.0815	12.1428	15.8083	17.5719	12.6952	16.6412	14.235
787.584	12.6136	9.01722	10.8673	11.2865	13.0487	13.9462	13.081	20.9082	11.263	2.71174	5.11451	5.04665	2.99935	6.54144	10.9773	14.0155	11.7045	15.148	17.8826	17.8826	16.3601	16.5194	15.7769	18.1008	12.1539	15.832	17.5938	12.7039	16.6644	14.2407
788.15	12.677	9.05576	10.8793	11.2918	13.0646	13.9539	13.0727	20.9593	11.2878	2.72545	5.1098	5.02899	3.02572	6.55294	10.9961	14.0231	11.7145	15.1724	17.8856	17.8856	16.3765	16.5314	15.8026	18.1236	12.1544	15.8352	17.6057	12.6994	16.664	14.2379
788.715	12.5808	8.96309	10.974	11.3735	13.1103	14.0156	13.1607	21.0076	11.3332	2.74329	5.14581	5.07387	3.09308	6.60053	11.0641	14.0656	11.7515	15.2317	17.9422	17.9422	16.4589	16.586	15.895	18.2053	12.2478	15.9425	17.7254	12.7965	16.7552	14.3514
789.281	12.552	8.92577	11.0318	11.423	13.1557	14.0741	13.2069	21.0227	11.3676	2.79153	5.18891	5.12131	3.14107	6.61879	11.097	14.0978	11.7868	15.2621	17.9602	17.9602	16.4997	16.6376	15.945	18.2806	12.3013	15.9994	17.811	12.855	16.8147	14.406
789.846	12.5353	8.92302	11.0603	11.4471	13.1748	14.1084	13.2334	21.0579	11.3999	2.78602	5.19628	5.10723	3.14578	6.64236	11.1403	14.1407	11.805	15.2903	17.9926	17.9926	16.5401	16.6939	15.9889	18.3305	12.36	16.0625	17.8776	12.9086	16.8736	14.4622
790.412	12.664	9.04681	11.0352	11.4302	13.1895	14.1205	13.2146	21.0704	11.4016	2.76398	5.16468	5.0416	3.1239	6.63011	11.1335	14.1676	11.8284	15.2999	17.9801	17.9801	16.5495	16.7272	16.0005	18.3268	12.3466	16.0237	17.8544	12.8551	16.8428	14.4264
790.977	12.7216	9.08968	11.0635	11.4437	13.2081	14.16	13.2291	21.0898	11.4033	2.71372	5.11319	4.95561	3.10643	6.63478	11.1557	14.1901	11.834	15.323	17.9973	17.9973	16.5792	16.731	16.0345	18.3258	12.3549	16.019	17.8548	12.8465	16.8179	14.4114
791.543	12.7436	9.093	11.1009	11.4869	13.2492	14.2085	13.2709	21.1439	11.4267	2.7262	5.12843	4.97209	3.13978	6.65693	11.1768	14.2105	11.8651	15.357	18.0248	18.0248	16.6169	16.752	16.0563	18.3228	12.3625	16.0212	17.8622	12.853	16.8173	14.4094
792.108	12.7365	9.08268	11.1413	11.5238	13.2766	14.2336	13.2831	21.1881	11.4595	2.70363	5.10361	4.9537	3.13657	6.67151	11.2163	14.2323	11.8625	15.385	18.06	18.06	16.6549	16.7873	16.0805	18.3548	12.3663	16.0427	17.8895	12.8841	16.833	14.418
792.673	12.7414	9.08305	11.1684	11.5487	13.2978	14.2619	13.3075	21.2655	11.4978	2.71491	5.14199	4.96762	3.16038	6.69683	11.255	14.2741	11.9013	15.4199	18.1025	18.1025	16.7101	16.8299	16.1136	18.3976	12.3912	16.0683	17.9259	12.9087	16.8649	14.4554
793.239	12.7514	9.08627	11.2022	11.5642	13.3129	14.2823	13.3135	21.3073	11.518	2.71083	5.13586	4.94491	3.17999	6.70527	11.2929	14.3075	11.9275	15.4542	18.1276	18.1276	16.7633	16.8822	16.1813	18.4546	12.4108	16.1063	17.9897	12.9468	16.8963	14.5136
793.804	12.742	9.07147	11.2565	11.6143	13.3552	14.3451	13.3717	21.3508	11.5338	2.71484	5.13752	4.93272	3.19472	6.73344	11.329	14.3759	11.9826	15.5289	18.1902	18.1902	16.8414	16.9171	16.2422	18.5063	12.4699	16.1624	18.047	12.9978	16.9512	14.5922
794.369	12.6925	9.03339	11.3193	11.6751	13.4032	14.3856	13.4285	21.3716	11.5645	2.71797	5.12874	4.94159	3.22244	6.77952	11.3899	14.4252	12.0191	15.5947	18.2426	18.2426	16.8973	16.9721	16.3151	18.5709	12.5375	16.2402	18.1313	13.0655	17.0254	14.6709
794.934	12.7358	9.08063	11.3431	11.7092	13.4339	14.4325	13.4542	21.3825	11.5894	2.74581	5.12803	4.95531	3.22437	6.80168	11.4127	14.5008	12.0682	15.6577	18.3043	18.3043	16.9672	17.0127	16.3498	18.5987	12.5635	16.2577	18.1515	13.0803	17.041	14.6734
795.499	12.7213	9.06109	11.3799	11.7367	13.4441	14.4546	13.4739	21.4284	11.6355	2.76926	5.13734	4.95584	3.26096	6.83403	11.4607	14.5323	12.1072	15.6931	18.3471	18.3471	17.0166	17.0786	16.4212	18.6695	12.6239	16.3301	18.242	13.1428	17.1061	14.7174
796.064	12.8188	9.13952	11.3757	11.7325	13.458	14.4787	13.4601	21.4806	11.6706	2.77792	5.12959	4.92327	3.24939	6.82244	11.4477	14.5727	12.1422	15.7239	18.3674	18.3674	17.05	17.1052	16.4324	18.6633	12.6021	16.3028	18.2232	13.1295	17.0666	14.6831
796.629	12.8215	9.11825	11.4038	11.7584	13.474	14.505	13.4812	21.5529	11.7129	2.76163	5.12418	4.89282	3.26277	6.84066	11.4793	14.6063	12.1581	15.7643	18.3742	18.3742	17.08	17.1365	16.4723	18.7098	12.6504	16.3554	18.2577	13.1657	17.1064	14.7245
797.194	12.8972	9.18103	11.4042	11.7607	13.4949	14.5206	13.4752	21.5951	11.7453	2.78404	5.12708	4.9157	3.26625	6.84273	11.4792	14.6334	12.1861	15.7929	18.3719	18.3719	17.1099	17.1414	16.4755	18.6826	12.6256	16.3266	18.2203	13.1439	17.0645	14.7073
797.759	12.8616	9.1626	11.4504	11.7938	13.5182	14.5634	13.508	21.6444	11.7642	2.76663	5.10128	4.89228	3.2852	6.85693	11.515	14.6694	12.2212	15.8348	18.403	18.403	17.1648	17.2068	16.5387	18.7581	12.6783	16.3952	18.3037	13.1895	17.1313	14.7825
798.324	12.8308	9.14971	11.5178	11.8412	13.565	14.6076	13.5636	21.6801	11.8065	2.75036	5.08465	4.8839	3.30748	6.89429	11.5626	14.708	12.2796	15.8814	18.4452	18.4452	17.2237	17.2465	16.5825	18.8119	12.7182	16.4411	18.3912	13.2406	17.1921	14.8441
798.889	12.84	9.15485	11.5552	11.8647	13.5962	14.6475	13.5898	21.7375	11.8476	2.71863	5.05875	4.82308	3.30613	6.91476	11.5905	14.7564	12.2976	15.9186	18.4762	18.4762	17.2748	17.304	16.6225	18.8824	12.7533	16.4733	18.4471	13.2723	17.2512	14.8679
799.454	12.9156	9.21974	11.5787	11.8817	13.6226	14.6709	13.5962	21.7667	11.8756	2.73379	5.06626	4.82046	3.30812	6.94651	11.6118	14.7819	12.303	15.943	18.4743	18.4743	17.3052	17.3088	16.6183	18.8705	12.7438	16.4634	18.4203	13.248	17.2151	14.8304
800.019	12.9543	9.25418	11.5943	11.8876	13.6473	14.6981	13.6069	21.7935	11.8883	2.75729	5.07512	4.81106	3.31118	6.95235	11.6284	14.8242	12.3171	15.9776	18.5096	18.5096	17.3556	17.3546	16.6409	18.8939	12.7623	16.4748	18.4345	13.2604	17.2209	14.8352
800.583	12.9719	9.28612	11.6162	11.9127	13.6531	14.7128	13.6204	21.835	11.901	2.79891	5.11788	4.84926	3.34143	6.97686	11.6608	14.851	12.3492	16.0237	18.4786	18.4786	17.3743	17.3897	16.674	18.9357	12.7924	16.4673	18.4133	13.2315	17.1862	14.8236
801.148	12.9531	9.25122	11.6551	11.9446	13.6692	14.7392	13.6574	21.8869	11.9552	2.79514	5.13444	4.85424	3.35672	6.98278	11.692	14.9029	12.3951	16.0882	18.5356	18.5356	17.438	17.4466	16.7233	19.0115	12.8541	16.5144	18.4784	13.2964	17.2614	14.8957
801.713	12.8844	9.18286	11.7438	12.0343	13.7069	14.8044	13.7361	21.9404	11.9845	2.80028	5.1388	4.85141	3.39423	7.01064	11.7387	14.9229	12.4314	16.1401	18.574	18.574	17.4914	17.5045	16.7893	19.1077	12.9242	16.593	18.5448	13.3698	17.3468	14.9778
802.277	12.9167	9.19399	11.799	12.0832	13.7582	14.8608	13.7832	21.961	12.0072	2.78977	5.10806	4.80448	3.40751	7.01265	11.7634	14.9652	12.4723	16.1765	18.6526	18.6526	17.5594	17.528	16.8108	19.1234	12.9473	16.6574	18.6156	13.4272	17.4106	15.0388
802.842	12.9474	9.22692	11.8337	12.1218	13.798	14.9001	13.8105	21.9764	12.0061	2.78376	5.08079	4.76112	3.42519	7.04227	11.8007	15.0134	12.5138	16.2235	18.6949	18.6949	17.6247	17.5836	16.8663	19.1675	12.9796	16.7008	18.6522	13.4493	17.4413	15.0575
803.406	13.0548	9.32449	11.8139	12.0928	13.7975	14.8998	13.7848	22.0214	12.0277	2.75915	5.03991	4.69033	3.41879	7.05343	11.8159	15.0468	12.5243	16.2275	18.6763	18.6763	17.6372	17.6126	16.8862	19.1479	12.9667	16.6772	18.6275	13.4035	17.3961	15.0151
803.971	13.045	9.30069	11.8612	12.1244	13.8228	14.9444	13.829	22.065	12.0601	2.76545	5.05407	4.67772	3.42552	7.09308	11.8556	15.076	12.5489	16.2694	18.7199	18.7199	17.6974	17.667	16.9541	19.1962	13.0072	16.7389	18.6761	13.4509	17.4445	15.0487
804.535	13.0474	9.28043	11.8758	12.145	13.8392	14.9792	13.8478	22.1304	12.1251	2.75221	5.02986	4.62717	3.43704	7.11032	11.8955	15.0936	12.5647	16.3001	18.721	18.721	17.7135	17.7085	16.9986	19.2383	13.0338	16.7802	18.7175	13.4888	17.467	15.0827
805.099	13.0354	9.26462	11.9163	12.1817	13.8816	15.0241	13.8865	22.1488	12.1588	2.77586	5.07023	4.66555	3.45293	7.13924	11.9361	15.1313	12.5919	16.3585	18.7703	18.7703	17.7646	17.7388	17.0376	19.2902	13.069	16.832	18.776	13.5503	17.5015	15.1253
805.664	13.0492	9.27519	11.9251	12.189	13.8898	15.0422	13.8917	22.1766	12.1889	2.73202	5.01414	4.60416	3.45645	7.14819	11.9683	15.1441	12.5981	16.3638	18.7623	18.7623	17.7794	17.7956	17.0893	19.3244	13.1056	16.853	18.8308	13.6008	17.5299	15.1686
806.228	13.0826	9.32474	11.9614	12.2066	13.913	15.0591	13.9208	22.217	12.197	2.80322	5.08464	4.66641	3.48973	7.17515	11.9912	15.2105	12.6531	16.4238	18.8322	18.8322	17.8667	17.8398	17.1495	19.364	13.1543	16.8769	18.8715	13.6419	17.5753	15.1975
806.792	13.1433	9.36449	11.99	12.232	13.9405	15.085	13.9226	22.2599	12.2263	2.82368	5.07372	4.63517	3.52223	7.18747	12.0013	15.25	12.6906	16.4569	18.8483	18.8483	17.9244	17.896	17.2136	19.3886	13.1634	16.8948	18.8923	13.6391	17.6004	15.2084
807.357	13.1568	9.36945	12.0484	12.2705	13.9951	15.1311	13.969	22.284	12.2366	2.88196	5.12689	4.67005	3.58964	7.23119	12.0524	15.3049	12.7305	16.5158	18.8916	18.8916	17.9756	17.9412	17.2776	19.4665	13.2182	16.9527	18.9547	13.6828	17.6583	15.2484
807.921	13.1154	9.29565	12.1606	12.3694	14.0721	15.1956	14.0726	22.3038	12.2816	2.88793	5.11897	4.66591	3.66726	7.26365	12.0915	15.333	12.7231	16.5365	18.9115	18.9115	17.9952	17.9919	17.333	19.5428	13.2447	17.0197	19.0363	13.7434	17.7321	15.3053
808.485	13.1214	9.30402	12.207	12.4047	14.1141	15.2389	14.1265	22.3707	12.3315	2.89556	5.09185	4.64327	3.67846	7.28469	12.14	15.3846	12.7668	16.5953	18.9653	18.9653	18.0566	18.0343	17.3792	19.6025	13.2884	17.0628	19.1031	13.8053	17.7819	15.3513
809.049	13.0692	9.27872	12.2661	12.4573	14.1555	15.285	14.1668	22.4453	12.3925	2.93321	5.12247	4.682	3.70083	7.32099	12.178	15.4315	12.8174	16.6542	19.0021	19.0021	18.1382	18.0862	17.424	19.6478	13.3319	17.1049	19.1555	13.8545	17.8285	15.4082
809.613	13.0861	9.33003	12.2576	12.4425	14.1452	15.3213	14.1448	22.5114	12.4127	2.92454	5.08758	4.6554	3.65142	7.33762	12.2113	15.4795	12.8855	16.7186	19.0511	19.0511	18.2209	18.1388	17.4968	19.6891	13.3886	17.1165	19.1645	13.8532	17.8209	15.4111
810.177	13.0344	9.29701	12.316	12.4964	14.1669	15.3602	14.1981	22.5224	12.4203	2.94831	5.11871	4.69265	3.69605	7.36298	12.2444	15.5222	12.9263	16.7712	19.0974	19.0974	18.2879	18.1966	17.5675	19.7466	13.4635	17.1983	19.2586	13.9167	17.8971	15.486
810.741	13.1276	9.37067	12.3226	12.5102	14.1824	15.3784	14.204	22.5608	12.4452	2.95699	5.09393	4.64986	3.69257	7.35818	12.2344	15.5564	12.941	16.7815	19.1025	19.1025	18.2952	18.213	17.5684	19.7292	13.4423	17.1931	19.2339	13.8745	17.8555	15.4524
811.305	13.0447	9.28214	12.4117	12.5874	14.2427	15.4423	14.301	22.5925	12.4853	2.94731	5.11565	4.66217	3.75662	7.41626	12.3119	15.5815	12.972	16.8166	19.1085	19.1085	18.3349	18.2491	17.6177	19.7814	13.5217	17.3139	19.3593	13.9863	17.9747	15.5875
811.869	13.1618	9.38135	12.4092	12.5741	14.2682	15.4568	14.2649	22.6371	12.5135	2.90186	5.06649	4.59088	3.71207	7.42251	12.3225	15.5943	12.9794	16.8175	19.0934	19.0934	18.3227	18.2477	17.6182	19.7508	13.4953	17.272	19.3047	13.948	17.907	15.5292
812.432	13.0726	9.2979	12.4863	12.6248	14.3202	15.5329	14.3376	22.7029	12.5729	2.85158	5.0436	4.57035	3.74526	7.45791	12.3855	15.6493	13.0342	16.8811	19.1518	19.1518	18.4188	18.2907	17.704	19.8186	13.5651	17.3536	19.4121	14.0365	17.9974	15.6175
812.996	13.2046	9.41743	12.4592	12.597	14.3249	15.5035	14.2762	22.7413	12.5908	2.84327	5.02597	4.52427	3.74141	7.44768	12.373	15.6863	13.0489	16.895	19.161	19.161	18.4432	18.3019	17.6985	19.7956	13.5139	17.3089	19.3456	13.9638	17.9381	15.5387
813.56	13.1495	9.36772	12.5112	12.6422	14.3687	15.545	14.3293	22.8036	12.6531	2.83288	5.00933	4.49816	3.7907	7.47839	12.4139	15.7594	13.0922	16.9478	19.2234	19.2234	18.5351	18.3364	17.7494	19.8467	13.5377	17.3434	19.3982	13.9963	17.9959	15.5905
814.124	13.2657	9.48211	12.5146	12.6635	14.3925	15.5425	14.3042	22.8291	12.6791	2.8336	4.98887	4.45868	3.79816	7.50264	12.4461	15.7906	13.099	16.9768	19.2335	19.2335	18.5531	18.3722	17.7795	19.8541	13.5425	17.324	19.3944	13.9937	17.9867	15.5712
814.687	13.2736	9.47187	12.5598	12.6993	14.4277	15.5935	14.3312	22.883	12.7247	2.87428	4.97861	4.41797	3.81388	7.52313	12.488	15.8229	13.1338	17.0138	19.2761	19.2761	18.6136	18.4066	17.8222	19.8725	13.5578	17.3234	19.434	14.0183	17.9906	15.5876
815.251	13.1848	9.36962	12.643	12.7652	14.4676	15.645	14.399	22.9328	12.7594	2.92074	5.02646	4.46605	3.86841	7.58862	12.5676	15.8562	13.1851	17.0723	19.3265	19.3265	18.68	18.5341	17.9607	20.0107	13.7039	17.4747	19.6022	14.1692	18.1645	15.7508
815.814	13.1916	9.36208	12.6691	12.7636	14.4888	15.6536	14.4161	22.9662	12.7706	2.91553	5.01444	4.43064	3.86984	7.60106	12.594	15.8894	13.222	17.1091	19.3674	19.3674	18.7366	18.5859	18.0228	20.0616	13.7324	17.508	19.6448	14.18	18.2021	15.7923
816.378	13.232	9.41988	12.6822	12.7669	14.5077	15.6764	14.4085	23.0105	12.7963	2.89244	5.00066	4.39928	3.86222	7.61039	12.6035	15.9117	13.2418	17.1271	19.3657	19.3657	18.7707	18.6481	18.0697	20.0973	13.7762	17.5542	19.6884	14.2173	18.2334	15.8421
816.941	13.4178	9.59086	12.6439	12.74	14.5042	15.6857	14.3698	23.0382	12.8166	2.85454	4.95122	4.31563	3.81509	7.58147	12.567	15.9345	13.2555	17.1449	19.3515	19.3515	18.7781	18.6125	18.0093	20.0229	13.689	17.4495	19.568	14.1019	18.0978	15.7157
817.505	13.4342	9.60618	12.6777	12.79	14.5391	15.7481	14.4023	23.064	12.8523	2.87548	4.95759	4.31318	3.83107	7.58183	12.5581	15.9942	13.3001	17.1969	19.4023	19.4023	18.8163	18.6564	18.0384	20.0421	13.7172	17.4934	19.5873	14.1327	18.1262	15.7251
818.068	13.4263	9.57573	12.748	12.8473	14.5776	15.8063	14.4792	23.0741	12.8846	2.847	4.92525	4.28888	3.82625	7.60506	12.5908	16.0324	13.3242	17.2279	19.4306	19.4306	18.8471	18.7118	18.1072	20.1007	13.7551	17.5487	19.6411	14.169	18.1993	15.7739
818.632	13.4358	9.57621	12.8045	12.8975	14.6237	15.842	14.5202	23.1206	12.9271	2.88158	4.96019	4.29252	3.87588	7.63929	12.6344	16.0629	13.3512	17.2586	19.4554	19.4554	18.9013	18.7607	18.1698	20.1279	13.7968	17.6171	19.6952	14.2192	18.2388	15.8244
819.195	13.3786	9.45408	12.7839	12.8292	14.5686	15.7709	14.4673	23.1618	12.9654	2.87776	4.95008	4.26468	3.89777	7.61842	12.6371	16.0572	13.3588	17.2542	19.4329	19.4329	18.9254	18.8142	18.2504	20.2144	13.8598	17.7018	19.8003	14.2951	18.3272	15.9192
819.758	13.4134	9.4821	12.8087	12.8528	14.6144	15.7891	14.478	23.2173	12.9843	2.9356	5.00796	4.27396	3.95727	7.65548	12.6811	16.1154	13.4176	17.3332	19.4961	19.4961	18.9991	18.8353	18.3075	20.2531	13.892	17.7376	19.8333	14.3353	18.3508	15.9455
820.321	13.3438	9.41717	12.8684	12.8956	14.6544	15.8298	14.5383	23.2307	13.0026	2.91784	4.99164	4.22868	3.99267	7.69241	12.7575	16.1691	13.4482	17.3894	19.5272	19.5272	19.059	18.9148	18.3897	20.3642	13.9806	17.8335	19.9428	14.4237	18.4589	16.0441
820.885	13.4497	9.55478	12.9462	13.0114	14.7473	15.9383	14.6182	23.2562	13.0274	2.92065	4.97931	4.19805	4.0129	7.77571	12.8635	16.2483	13.5019	17.4613	19.5898	19.5898	19.1394	18.9441	18.4215	20.3762	13.9839	17.8282	19.9495	14.4254	18.466	16.0245
821.448	13.4277	9.52348	12.9924	13.0513	14.7719	15.967	14.6433	23.2948	13.0722	2.92112	4.95635	4.17367	4.05198	7.78037	12.8901	16.2872	13.5235	17.5084	19.6097	19.6097	19.1925	19.017	18.4562	20.4229	14.0147	17.878	20.0123	14.4688	18.5182	16.0579
822.011	13.5245	9.58564	13.0038	13.0627	14.8025	15.9931	14.638	23.3442	13.0998	2.96484	4.95831	4.17603	4.04458	7.77152	12.8667	16.2995	13.5454	17.53	19.6268	19.6268	19.213	19.0356	18.4914	20.4217	14.002	17.8607	20.0112	14.4525	18.4953	16.0203
822.574	13.4946	9.57283	13.0638	13.0943	14.8544	16.0299	14.7044	23.4031	13.1298	3.00347	4.99237	4.19063	4.07815	7.79985	12.888	16.3355	13.5838	17.5925	19.654	19.654	19.2823	19.0931	18.5236	20.4612	14.0341	17.8976	20.0349	14.488	18.5204	16.069
823.137	13.5618	9.64584	13.0557	13.083	14.8635	16.0268	14.6872	23.4215	13.137	2.97222	4.94628	4.13261	4.04652	7.82254	12.8986	16.3663	13.6023	17.6086	19.6707	19.6707	19.2973	19.1104	18.5366	20.4606	14.0353	17.8949	20.0202	14.4783	18.4943	16.0577
823.7	13.5067	9.60603	13.0924	13.0954	14.8815	16.0389	14.724	23.4524	13.1642	2.9495	4.9566	4.12534	4.09073	7.8566	12.9528	16.4331	13.6712	17.681	19.7388	19.7388	19.3958	19.1641	18.5942	20.5236	14.081	17.9631	20.0786	14.5275	18.5695	16.1459
824.263	13.6078	9.6833	13.1064	13.1102	14.9218	16.0706	14.7159	23.5032	13.207	2.92758	4.93079	4.07799	4.0794	7.83945	12.9358	16.491	13.7004	17.7068	19.7675	19.7675	19.425	19.2312	18.6267	20.5548	14.085	17.9837	20.0895	14.5222	18.5701	16.1328
824.826	13.5069	9.59006	13.2246	13.2052	14.9839	16.1581	14.8224	23.5461	13.257	2.93251	4.94668	4.10154	4.12422	7.88653	13.0334	16.5276	13.7536	17.7755	19.8293	19.8293	19.5192	19.3084	18.7237	20.652	14.1868	18.0899	20.2006	14.6028	18.6792	16.2586
825.388	13.581	9.66507	13.249	13.2413	15.0252	16.1836	14.8101	23.5852	13.2764	2.91848	4.89602	4.04506	4.11207	7.9097	13.0553	16.5616	13.76	17.7815	19.8259	19.8259	19.5348	19.3633	18.7555	20.6895	14.2155	18.1199	20.212	14.6244	18.6941	16.2563
825.951	13.5265	9.63435	13.2941	13.2727	15.0306	16.187	14.8611	23.5999	13.3127	2.93294	4.90002	4.06042	4.17537	7.97598	13.1463	16.5698	13.7798	17.8236	19.8481	19.8481	19.5762	19.4068	18.837	20.7662	14.2992	18.1899	20.3084	14.7076	18.788	16.3537
826.514	13.5957	9.67475	13.3097	13.2855	15.0645	16.21	14.869	23.64	13.3618	2.95664	4.9024	4.03834	4.21498	7.98516	13.1451	16.6087	13.804	17.8554	19.8582	19.8582	19.6123	19.4567	18.8844	20.8387	14.3277	18.2061	20.3441	14.7587	18.8278	16.3608
827.077	13.5448	9.63286	13.3787	13.3369	15.0987	16.2529	14.9259	23.6891	13.4216	2.99304	4.92552	4.03732	4.27445	8.01822	13.2027	16.6584	13.8484	17.9375	19.9217	19.9217	19.6809	19.5131	18.9395	20.8901	14.3788	18.2503	20.4261	14.8056	18.8826	16.4167
827.639	13.6063	9.67214	13.4228	13.3851	15.1656	16.2995	14.9412	23.7369	13.44	2.99955	4.93927	4.02176	4.27401	8.04199	13.2198	16.7177	13.9061	17.9804	19.9647	19.9647	19.7209	19.5153	18.9303	20.8743	14.3584	18.2183	20.4015	14.775	18.8424	16.3656
828.202	13.6709	9.73626	13.4102	13.3874	15.169	16.2942	14.9323	23.792	13.4701	3.00355	4.94644	4.01432	4.2918	8.0533	13.2224	16.7628	13.9269	18.0173	19.9878	19.9878	19.774	19.558	18.9645	20.8916	14.3623	18.2233	20.4222	14.7574	18.8264	16.3636
828.764	13.775	9.81614	13.4142	13.3799	15.1919	16.3021	14.931	23.8334	13.4859	3.01858	4.95445	4.01001	4.27891	8.05658	13.2182	16.8175	13.9755	18.0525	20.0195	20.0195	19.8185	19.6008	18.9898	20.9163	14.3568	18.2257	20.4258	14.7427	18.8184	16.3537
829.327	13.7712	9.79799	13.3479	13.3086	15.1188	16.2264	14.8609	23.8913	13.5297	3.01913	4.91571	3.9693	4.31282	8.07259	13.2514	16.818	13.9672	18.0611	20.0118	20.0118	19.8474	19.6722	19.0728	20.9912	14.4169	18.2991	20.5188	14.7879	18.88	16.4434
829.889	13.8372	9.84462	13.3707	13.3489	15.1745	16.2713	14.887	23.9267	13.5407	3.05161	4.93346	3.98556	4.33033	8.0837	13.2605	16.8501	13.9968	18.0688	20.026	20.026	19.8577	19.6946	19.0712	20.9972	14.3953	18.2926	20.5027	14.772	18.8567	16.4242
830.452	13.8125	9.80775	13.421	13.4165	15.2203	16.3182	14.9432	23.9378	13.5664	3.05907	4.91472	3.99062	4.37481	8.13226	13.3254	16.8772	14.0141	18.1085	20.0486	20.0486	19.9126	19.747	19.1344	21.0566	14.4514	18.3497	20.5832	14.8427	18.9284	16.5034
831.014	13.8154	9.79918	13.5617	13.5479	15.3543	16.4557	15.0672	23.9541	13.5853	3.02267	4.90406	3.96179	4.40329	8.1546	13.3594	16.9481	14.0758	18.1617	20.0928	20.0928	19.9886	19.7674	19.1702	21.0913	14.4849	18.3732	20.6057	14.8776	18.9516	16.5255
831.577	13.78	9.77769	13.5969	13.5421	15.3407	16.4402	15.0727	23.9634	13.6242	2.96814	4.84353	3.88604	4.40927	8.19074	13.4248	17.0001	14.1268	18.2415	20.1282	20.1282	20.0594	19.8293	19.2425	21.1473	14.5658	18.4259	20.6651	14.9413	19.0384	16.582
832.139	13.8063	9.81231	13.6177	13.5704	15.3578	16.4578	15.0764	24.0263	13.6721	2.91392	4.82174	3.8121	4.40486	8.21675	13.4477	17.0548	14.1744	18.2826	20.1572	20.1572	20.1138	19.8617	19.2664	21.179	14.5768	18.4384	20.6752	14.9566	19.0391	16.5865
832.701	13.8085	9.83575	13.6721	13.621	15.3849	16.496	15.1254	24.0752	13.7295	2.91413	4.79437	3.76554	4.4059	8.24982	13.4897	17.0956	14.207	18.3537	20.2106	20.2106	20.1669	19.9429	19.3284	21.237	14.6053	18.4906	20.7113	15.0096	19.0972	16.628
833.263	13.8997	9.92473	13.6836	13.6386	15.4207	16.5184	15.102	24.1436	13.7613	2.89757	4.76699	3.70055	4.38356	8.26455	13.5021	17.1303	14.2407	18.3956	20.2552	20.2552	20.1923	19.9685	19.3639	21.2605	14.5884	18.4984	20.7337	14.9822	19.0805	16.6319
833.826	13.8973	9.92083	13.7525	13.6855	15.4635	16.5701	15.1528	24.1888	13.8011	2.90791	4.7781	3.68896	4.41243	8.28464	13.5342	17.1634	14.2626	18.4284	20.2835	20.2835	20.2295	20.0216	19.4289	21.2862	14.6209	18.5264	20.7724	15.0139	19.1178	16.6742
834.388	13.9744	9.98086	13.7383	13.6843	15.4727	16.5791	15.1279	24.2246	13.8098	2.91859	4.78536	3.66578	4.41058	8.29139	13.5461	17.2033	14.2874	18.4415	20.302	20.302	20.2575	20.0377	19.4646	21.3146	14.6279	18.528	20.8029	15.0052	19.106	16.6698
834.95	13.8894	9.91155	13.8153	13.7678	15.5338	16.6281	15.22	24.2341	13.8409	2.93459	4.8274	3.69654	4.47064	8.3306	13.6249	17.2561	14.3331	18.4728	20.3328	20.3328	20.3336	20.0799	19.529	21.3708	14.6673	18.5759	20.8753	15.0728	19.1576	16.711
835.512	13.9652	9.98896	13.7939	13.7628	15.5509	16.6292	15.2011	24.257	13.8493	2.93221	4.8244	3.65553	4.45902	8.3395	13.6323	17.2974	14.3634	18.5207	20.3844	20.3844	20.3599	20.1129	19.5738	21.4106	14.6936	18.5988	20.9027	15.0685	19.141	16.6776
836.074	13.9773	9.98399	13.8394	13.8056	15.5967	16.6487	15.2201	24.3029	13.8958	2.96391	4.87038	3.69142	4.50605	8.36629	13.6738	17.3397	14.416	18.5928	20.4315	20.4315	20.4278	20.1782	19.6274	21.4375	14.721	18.6389	20.9358	15.1009	19.1804	16.7094
836.636	14.0482	10.0463	13.8758	13.8185	15.6251	16.6867	15.239	24.3563	13.9124	2.9936	4.88282	3.70257	4.53501	8.37375	13.6592	17.3672	14.4382	18.6292	20.4586	20.4586	20.4533	20.2064	19.6533	21.4437	14.7448	18.6735	20.9534	15.1122	19.2126	16.7331
837.198	14.0056	10.0114	13.9344	13.8376	15.6454	16.6954	15.2683	24.42	13.9769	3.01949	4.9024	3.73028	4.58032	8.39169	13.6924	17.3885	14.468	18.673	20.4808	20.4808	20.5156	20.2419	19.6804	21.4721	14.7477	18.7117	20.9992	15.1492	19.2866	16.79
837.76	14.0527	10.0748	13.9461	13.8322	15.6649	16.7154	15.2703	24.4259	13.978	3.02213	4.89266	3.6952	4.57574	8.39613	13.6809	17.4357	14.4715	18.6998	20.5073	20.5073	20.5388	20.2621	19.7023	21.484	14.7487	18.7153	21.0204	15.1357	19.2809	16.7624
838.322	13.9992	10.0073	14.0183	13.8923	15.7097	16.7475	15.3293	24.5054	14.0484	3.00548	4.88897	3.65487	4.5997	8.44113	13.7549	17.4757	14.4952	18.7641	20.5311	20.5311	20.6026	20.3242	19.7858	21.5481	14.8184	18.7845	21.1028	15.2148	19.3592	16.8387
838.883	14.0719	10.0573	14.0281	13.9364	15.7497	16.7851	15.3217	24.5463	14.0568	2.9289	4.78057	3.54194	4.58913	8.46702	13.7813	17.5447	14.5264	18.8128	20.5614	20.5614	20.6574	20.3491	19.8217	21.5749	14.8432	18.8002	21.1166	15.2248	19.3376	16.8253
839.445	14.082	10.0375	14.0908	13.9883	15.7928	16.8194	15.3692	24.5956	14.0987	2.88932	4.74444	3.49101	4.60964	8.49178	13.829	17.5755	14.5809	18.8575	20.5898	20.5898	20.7204	20.4246	19.9019	21.6494	14.9004	18.8618	21.1944	15.2918	19.4227	16.9026
840.007	14.2239	10.1517	14.0486	13.9781	15.8055	16.814	15.333	24.6264	14.1098	2.8734	4.70967	3.42096	4.61698	8.50478	13.8236	17.6328	14.6225	18.8778	20.6358	20.6358	20.7378	20.4607	19.896	21.654	14.881	18.8284	21.1602	15.2484	19.3878	16.8506
840.568	14.1751	10.0902	14.1329	14.0201	15.8384	16.8484	15.4054	24.655	14.158	2.95433	4.80335	3.49961	4.69297	8.53035	13.8831	17.6378	14.6499	18.8909	20.6512	20.6512	20.7704	20.5579	20.0074	21.7347	14.9849	18.9125	21.2692	15.3423	19.5059	16.9615
841.13	14.1626	10.0632	14.1469	14.0435	15.8588	16.865	15.4216	24.7344	14.2098	3.00436	4.81378	3.52351	4.73733	8.5554	13.9154	17.6614	14.6493	18.8998	20.6576	20.6576	20.7877	20.5937	20.0587	21.7792	15.0335	18.9582	21.3052	15.388	19.5383	17.0127
841.692	14.0308	9.93579	14.2561	14.1411	15.9344	16.9357	15.5151	24.7962	14.2762	3.0796	4.88773	3.59202	4.80882	8.59035	13.9594	17.6936	14.6991	18.9552	20.696	20.696	20.8663	20.6927	20.1883	21.8927	15.1475	19.0963	21.471	15.5397	19.6738	17.1635
842.253	14.1384	10.0316	14.2514	14.1437	15.9715	16.9536	15.5025	24.8439	14.287	3.10687	4.88507	3.57968	4.79493	8.61	13.953	17.7509	14.7443	19.0109	20.7299	20.7299	20.9009	20.727	20.1732	21.8979	15.101	19.0675	21.4636	15.4918	19.6341	17.1255
842.815	14.0701	9.98058	14.3675	14.2237	16.0324	17.0161	15.5982	24.8921	14.3343	3.09653	4.91462	3.5906	4.85326	8.65567	14.0115	17.8104	14.817	19.1011	20.8054	20.8054	21.0031	20.8017	20.2566	21.9843	15.1914	19.1534	21.5653	15.5791	19.7279	17.2124
843.376	14.2026	10.1071	14.3532	14.1906	16.0257	17.0053	15.5553	24.9009	14.3364	3.05983	4.8674	3.52756	4.84155	8.6675	14.0223	17.8545	14.8406	19.1422	20.8409	20.8409	21.0429	20.8165	20.2537	21.9611	15.1562	19.0871	21.5166	15.515	19.6914	17.134
843.937	14.1479	10.0405	14.411	14.2476	16.0516	17.0292	15.592	24.9286	14.3787	3.06056	4.91029	3.53752	4.91504	8.71383	14.0941	17.8655	14.8602	19.1573	20.854	20.854	21.0756	20.8813	20.361	22.0217	15.2389	19.1709	21.5727	15.6065	19.7792	17.2173
844.499	14.1772	10.0729	14.3994	14.2601	16.0726	17.0407	15.5708	24.9246	14.3836	3.0287	4.87377	3.42716	4.86674	8.74182	14.12	17.9139	14.9141	19.2091	20.852	20.852	21.0791	20.9148	20.3754	22.0082	15.2175	19.161	21.5806	15.6	19.7865	17.1889
845.06	14.1518	10.0683	14.4313	14.2971	16.0967	17.0697	15.5979	24.9982	14.4383	3.05248	4.88815	3.42731	4.90944	8.77856	14.1733	17.9268	14.9488	19.2484	20.8537	20.8537	21.1125	20.9579	20.4363	22.0589	15.2683	19.2484	21.6395	15.655	19.8357	17.2733
845.621	14.2156	10.1568	14.4307	14.2937	16.1323	17.0789	15.6118	25.0236	14.46	2.98612	4.79031	3.3166	4.85693	8.77591	14.1771	18.0115	15.0344	19.3437	20.9276	20.9276	21.2032	20.9726	20.418	22.0441	15.2423	19.2187	21.6483	15.6263	19.8071	17.2468
846.183	14.2925	10.2165	14.4817	14.325	16.1764	17.0859	15.647	25.069	14.4993	3.01283	4.7853	3.33852	4.92106	8.7897	14.1939	18.0288	15.0392	19.3784	20.9819	20.9819	21.2754	21.0113	20.4513	22.064	15.2522	19.2472	21.6696	15.6432	19.811	17.2841
846.744	14.3428	10.2448	14.5271	14.3644	16.228	17.1199	15.6905	25.0999	14.5263	2.97259	4.74064	3.29431	4.92708	8.77631	14.1979	18.0857	15.07	19.4235	21.0402	21.0402	21.3046	21.0394	20.4715	22.071	15.2586	19.2486	21.6735	15.6334	19.8003	17.2634
847.305	14.2708	10.1628	14.6023	14.4274	16.2598	17.1551	15.7489	25.1882	14.6097	2.99802	4.75736	3.30212	5.00786	8.82472	14.2776	18.0744	15.0632	19.4389	21.0427	21.0427	21.3135	21.1185	20.5581	22.1686	15.3519	19.3568	21.7767	15.7205	19.9068	17.3564
847.866	14.3307	10.2253	14.5983	14.4454	16.2668	17.1852	15.7418	25.2728	14.643	3.00223	4.74738	3.29448	5.00282	8.81022	14.287	18.1232	15.1006	19.462	21.0776	21.0776	21.3456	21.1718	20.5968	22.1913	15.3711	19.3673	21.7811	15.7115	19.9025	17.3442
848.427	14.3142	10.2048	14.6232	14.4729	16.2952	17.1932	15.7465	25.297	14.6694	3.0038	4.72101	3.25862	4.99951	8.83714	14.3183	18.1593	15.1349	19.5144	21.0948	21.0948	21.4063	21.2649	20.6701	22.2561	15.4151	19.4315	21.8516	15.7683	19.9679	17.3979
848.988	14.4365	10.3203	14.6209	14.4931	16.3383	17.2107	15.7292	25.3149	14.6686	3.0326	4.72787	3.27661	4.98839	8.83911	14.2897	18.2291	15.1646	19.5484	21.124	21.124	21.4516	21.2866	20.6761	22.24	15.3926	19.4082	21.8112	15.7221	19.9115	17.3497
849.549	14.4338	10.2972	14.659	14.5029	16.3672	17.2095	15.7436	25.3213	14.7	3.06713	4.76105	3.28956	5.04545	8.88984	14.3296	18.2743	15.2131	19.5988	21.1603	21.1603	21.4904	21.3129	20.7119	22.2888	15.4348	19.438	21.8595	15.7563	19.9436	17.3783
850.11	14.4494	10.2886	14.704	14.5546	16.39	17.2365	15.7846	25.3656	14.7276	3.08444	4.78103	3.31062	5.08219	8.90513	14.3411	18.327	15.2642	19.6468	21.2376	21.2376	21.5607	21.3619	20.7696	22.348	15.4955	19.4932	21.935	15.8128	19.9928	17.4359
850.671	14.4733	10.2782	14.7332	14.5515	16.3894	17.2494	15.7931	25.3911	14.7443	3.0545	4.73419	3.24343	5.11341	8.91559	14.3616	18.334	15.2665	19.6736	21.2477	21.2477	21.5839	21.4313	20.857	22.4088	15.5423	19.5534	22.011	15.8687	20.0576	17.4965
851.232	14.4526	10.2723	14.7817	14.5986	16.4486	17.2977	15.8483	25.4187	14.7629	3.02606	4.69776	3.21127	5.10961	8.96615	14.4286	18.3882	15.3179	19.7474	21.3104	21.3104	21.6473	21.5186	20.9559	22.4761	15.601	19.6285	22.0877	15.9198	20.1389	17.5701
851.792	14.3885	10.2253	14.8362	14.6303	16.4814	17.3249	15.8983	25.4844	14.8219	3.03968	4.70814	3.20848	5.14944	9.04631	14.5338	18.4011	15.3345	19.7659	21.3146	21.3146	21.6647	21.5722	21.0492	22.5384	15.6694	19.6864	22.1672	15.986	20.2182	17.6593
852.353	14.3777	10.2091	14.8903	14.7036	16.5575	17.3717	15.9414	25.5725	14.8894	3.06517	4.70978	3.19903	5.1456	9.09951	14.5963	18.4816	15.4259	19.8417	21.4016	21.4016	21.7465	21.6044	21.0817	22.5805	15.7128	19.6917	22.1831	16.0328	20.2648	17.7014
852.914	14.3482	10.1973	14.9206	14.7446	16.5832	17.3805	15.9437	25.623	14.9445	3.03803	4.64841	3.11598	5.14838	9.11467	14.6276	18.4903	15.4319	19.8358	21.4003	21.4003	21.7699	21.6306	21.1301	22.6344	15.7482	19.724	22.2417	16.0856	20.3032	17.7356
853.474	14.4949	10.3042	14.9477	14.7741	16.6404	17.4121	15.9222	25.6534	14.9673	3.04474	4.62377	3.04572	5.12596	9.12571	14.6207	18.554	15.4638	19.8677	21.4348	21.4348	21.8094	21.65	21.1209	22.6154	15.7058	19.6909	22.2133	16.0393	20.2397	17.652
854.035	14.4163	10.2329	15.0155	14.8215	16.6543	17.4239	15.986	25.6955	15.0187	3.0943	4.7089	3.06829	5.21623	9.17546	14.6819	18.5704	15.4893	19.8916	21.4555	21.4555	21.8341	21.703	21.2336	22.7029	15.7928	19.8148	22.3521	16.1433	20.3448	17.7402
854.596	14.4856	10.2552	15.0829	14.8771	16.6946	17.4768	16.0362	25.7225	15.0401	3.17585	4.80316	3.12789	5.26489	9.22428	14.7089	18.6106	15.5294	19.9416	21.5182	21.5182	21.8737	21.739	21.2903	22.7087	15.8098	19.8226	22.3819	16.1678	20.338	17.7267
855.156	14.4246	10.2104	15.1234	14.907	16.7215	17.49	16.0956	25.7331	15.0767	3.20523	4.8466	3.16511	5.3306	9.25667	14.7433	18.664	15.5997	20.0224	21.5753	21.5753	21.9362	21.8131	21.3649	22.7772	15.8985	19.8981	22.4774	16.2496	20.4285	17.8111
855.717	14.4373	10.2346	15.1449	14.9432	16.761	17.5023	16.1102	25.759	15.1101	3.17935	4.79416	3.13504	5.31495	9.2771	14.7554	18.7213	15.6354	20.0888	21.6372	21.6372	21.9808	21.866	21.3841	22.7845	15.9131	19.8997	22.4964	16.2288	20.4181	17.8115
856.277	14.4426	10.2421	15.1586	14.9716	16.7824	17.5035	16.1294	25.8279	15.1545	3.20525	4.79479	3.1315	5.34914	9.28636	14.7727	18.7569	15.665	20.1508	21.6605	21.6605	22.024	21.9374	21.4227	22.8273	15.9485	19.9397	22.5223	16.2421	20.4683	17.8532
856.837	14.5542	10.3413	15.1416	14.9665	16.7863	17.5044	16.1235	25.8688	15.1703	3.19545	4.7828	3.10404	5.34078	9.30993	14.782	18.8078	15.6986	20.1997	21.6951	21.6951	22.0606	21.9369	21.4336	22.8222	15.8994	19.9074	22.4577	16.1981	20.4149	17.8009
857.398	14.657	10.4123	15.1242	14.9572	16.7801	17.5095	16.1113	25.8857	15.1786	3.23193	4.80751	3.12598	5.39083	9.33066	14.803	18.8379	15.7147	20.2401	21.7075	21.7075	22.1041	21.9835	21.4889	22.8386	15.8892	19.9092	22.4532	16.1953	20.4012	17.7888
857.958	14.7246	10.4686	15.0971	14.9254	16.7731	17.4993	16.0784	25.9256	15.2089	3.22656	4.81604	3.1111	5.41816	9.37097	14.8314	18.8639	15.7475	20.2662	21.7023	21.7023	22.1204	22.0294	21.5503	22.9124	15.9128	19.957	22.4942	16.2206	20.4081	17.8294
858.518	14.6487	10.3834	15.1686	14.9805	16.8212	17.5463	16.1105	25.9927	15.2791	3.24028	4.81756	3.09682	5.45244	9.39914	14.8948	18.8468	15.7588	20.2847	21.7108	21.7108	22.1566	22.1042	21.6337	23.0084	15.9725	20.0336	22.5959	16.2987	20.492	17.9187
859.079	14.6834	10.4055	15.206	15.0159	16.8747	17.5808	16.1343	26.0555	15.3076	3.23201	4.82066	3.04698	5.43226	9.40974	14.8976	18.8882	15.7957	20.3169	21.7286	21.7286	22.1675	22.1314	21.6723	23.0503	15.9917	20.0662	22.6215	16.3227	20.5288	17.9255
859.639	14.6475	10.3814	15.2813	15.0731	16.9461	17.6254	16.2075	26.0617	15.3384	3.18783	4.75441	2.96857	5.43084	9.42025	14.9327	18.9609	15.8452	20.3615	21.7809	21.7809	22.2237	22.1737	21.7283	23.0716	16.0373	20.1114	22.6815	16.3744	20.607	17.9707
860.199	14.6749	10.4098	15.3154	15.1261	16.9883	17.6433	16.2529	26.0584	15.3359	3.20686	4.76976	2.94088	5.43705	9.43847	14.9388	19.0281	15.875	20.3858	21.8171	21.8171	22.2284	22.2076	21.7826	23.1167	16.0913	20.1585	22.7478	16.4	20.6258	18.01
860.759	14.6487	10.3802	15.3662	15.1721	17.0306	17.6682	16.2927	26.0535	15.3721	3.26549	4.8236	2.99415	5.49553	9.48162	15.0083	19.077	15.9182	20.427	21.8653	21.8653	22.2837	22.2667	21.8454	23.1683	16.1529	20.2248	22.8284	16.4564	20.6736	18.0718
861.319	14.6866	10.3733	15.3763	15.2061	17.0443	17.6727	16.2972	26.1385	15.414	3.28775	4.87342	3.0035	5.52153	9.53049	15.0414	19.1151	15.9345	20.4748	21.9053	21.9053	22.3071	22.3068	21.8786	23.1917	16.1819	20.2682	22.8609	16.4897	20.6711	18.0784
861.879	14.6729	10.3552	15.408	15.2179	17.0716	17.6782	16.3079	26.2033	15.441	3.31215	4.89609	3.0526	5.58188	9.59262	15.1193	19.1536	15.9617	20.5377	21.9464	21.9464	22.3697	22.3748	21.9368	23.252	16.2458	20.3369	22.9142	16.5577	20.7716	18.1251
862.439	14.6776	10.3783	15.438	15.2543	17.1008	17.7147	16.3282	26.2474	15.4546	3.28833	4.85955	3.00201	5.58982	9.628	15.1751	19.2118	16.001	20.6104	22.0169	22.0169	22.4206	22.4348	21.9896	23.3269	16.2862	20.382	22.9399	16.594	20.8151	18.16
862.999	14.7273	10.4319	15.4763	15.2792	17.1478	17.7539	16.329	26.2837	15.5074	3.32879	4.87894	3.03516	5.60439	9.62773	15.1863	19.2486	16.0319	20.6537	22.0372	22.0372	22.4696	22.4869	22.0106	23.3746	16.2849	20.3886	22.9628	16.5798	20.8151	18.1602
863.559	14.8772	10.5573	15.444	15.2703	17.1509	17.7572	16.2919	26.3056	15.5359	3.30213	4.83652	2.96538	5.57332	9.60362	15.1559	19.2965	16.0672	20.6696	22.0655	22.0655	22.4637	22.5111	22.0092	23.3488	16.2361	20.3329	22.9104	16.503	20.7275	18.0828
864.119	14.879	10.5436	15.4921	15.3188	17.1764	17.7601	16.3287	26.3547	15.5702	3.26927	4.78925	2.91486	5.59581	9.6197	15.1707	19.3043	16.0987	20.6928	22.0726	22.0726	22.4986	22.5454	22.0619	23.3962	16.2766	20.3848	22.9901	16.5539	20.7922	18.1274
864.678	14.8748	10.5427	15.4968	15.338	17.173	17.7357	16.3378	26.3757	15.6127	3.22241	4.72667	2.8414	5.60768	9.66313	15.232	19.3389	16.1265	20.7329	22.1325	22.1325	22.5548	22.5869	22.1435	23.4489	16.3334	20.4392	23.0326	16.6054	20.8397	18.1716
865.238	14.7987	10.4623	15.5782	15.4068	17.2376	17.7709	16.4096	26.4366	15.6779	3.21011	4.67603	2.78882	5.65119	9.73105	15.3335	19.3765	16.177	20.8304	22.19	22.19	22.6343	22.6407	22.2228	23.5119	16.4054	20.5258	23.1282	16.7086	20.9448	18.2617
865.798	14.8586	10.5307	15.5509	15.3979	17.2536	17.7711	16.3809	26.4951	15.744	3.25563	4.69373	2.83678	5.68925	9.75796	15.3529	19.44	16.2091	20.8667	22.2183	22.2183	22.6652	22.6864	22.2754	23.5388	16.4207	20.5366	23.1309	16.7293	20.9286	18.2584
866.357	14.8337	10.4929	15.6429	15.4711	17.3185	17.8414	16.4654	26.5264	15.7538	3.25444	4.70068	2.81641	5.73953	9.77626	15.3762	19.4565	16.2467	20.916	22.2472	22.2472	22.6867	22.7645	22.3339	23.5909	16.4843	20.6158	23.2337	16.7949	21.0222	18.3439
866.917	14.9386	10.5841	15.6419	15.4823	17.3222	17.8549	16.4402	26.5501	15.7499	3.25626	4.70537	2.78984	5.74338	9.7577	15.338	19.4883	16.2587	20.8979	22.2518	22.2518	22.7135	22.8254	22.3818	23.6254	16.5174	20.6302	23.2809	16.804	20.9992	18.3603
867.476	14.968	10.5974	15.6995	15.5168	17.3716	17.8856	16.4701	26.5999	15.7873	3.2427	4.70816	2.72282	5.75341	9.7742	15.3442	19.497	16.2736	20.9317	22.2872	22.2872	22.7369	22.8658	22.3763	23.6179	16.5012	20.6319	23.2933	16.7875	20.9912	18.3733
868.036	15.0159	10.683	15.7153	15.5668	17.4205	17.8895	16.4716	26.6461	15.7936	3.27204	4.73837	2.75002	5.77003	9.80569	15.3556	19.5298	16.3062	20.9693	22.3181	22.3181	22.7585	22.8811	22.4144	23.6346	16.5102	20.6115	23.2784	16.7947	20.9707	18.3527
868.595	14.9775	10.6672	15.7387	15.5939	17.4329	17.8698	16.481	26.6798	15.8506	3.31903	4.78822	2.8024	5.82376	9.86259	15.4053	19.5622	16.3268	21.0378	22.35	22.35	22.7837	22.9176	22.4777	23.6701	16.5359	20.6611	23.2931	16.8249	21.0434	18.3812
869.155	14.7853	10.4601	15.8825	15.722	17.4976	17.9494	16.5262	26.6665	15.8574	3.3405	4.77015	2.76891	5.84745	9.86308	15.4266	19.6153	16.386	21.0786	22.4072	22.4072	22.7573	22.9951	22.6132	23.8171	16.6993	20.7723	23.4472	16.9636	21.1775	18.5037
869.714	14.8454	10.4821	15.8795	15.7059	17.5096	17.9556	16.5176	26.6966	15.9019	3.28768	4.71217	2.68302	5.82178	9.8609	15.4463	19.6873	16.4324	21.1246	22.462	22.462	22.8	23.0507	22.6461	23.8402	16.724	20.8217	23.4895	16.9542	21.1861	18.5116
870.273	14.8216	10.4634	15.9497	15.7853	17.5918	18.038	16.6157	26.7371	15.9344	3.26084	4.69157	2.63081	5.81157	9.89286	15.4936	19.7422	16.4969	21.1825	22.5452	22.5452	22.8757	23.1166	22.6842	23.9015	16.7707	20.8831	23.5711	17.0024	21.2372	18.5619
870.833	15.0083	10.6549	15.8848	15.7463	17.5995	18.0005	16.6423	26.8335	15.979	3.16162	4.6054	2.54403	5.77397	9.94621	15.5437	19.7748	16.5162	21.2502	22.5677	22.5677	22.983	23.1634	22.7045	23.8755	16.7235	20.8946	23.5492	16.971	21.2233	18.5238
871.392	14.9817	10.6249	15.9317	15.7943	17.6453	18.0311	16.7006	26.8896	16.0079	3.24652	4.64869	2.5614	5.82285	9.99884	15.5958	19.7833	16.5059	21.2471	22.566	22.566	22.9984	23.2111	22.7841	23.9419	16.7831	20.918	23.6193	17.0385	21.3019	18.5711
871.951	14.8888	10.5087	15.9704	15.8217	17.6784	18.065	16.7157	26.9255	16.0248	3.28126	4.69851	2.61608	5.90173	10.0593	15.6269	19.7658	16.4847	21.232	22.5505	22.5505	22.9812	23.2625	22.8854	24.0053	16.8318	20.9749	23.6976	17.1101	21.3709	18.6388
872.51	14.9364	10.5632	15.9759	15.8416	17.6916	18.0817	16.7068	26.9286	16.0295	3.36075	4.76481	2.65092	5.942	10.1018	15.6618	19.7908	16.4969	21.2152	22.5475	22.5475	22.9994	23.2854	22.9254	24.0253	16.85	20.9471	23.7146	17.1154	21.3799	18.6173
873.069	14.8721	10.4809	16.0476	15.8959	17.7094	18.107	16.7518	26.9324	16.0612	3.35907	4.77154	2.68375	6.01505	10.156	15.7319	19.8429	16.564	21.2882	22.579	22.579	23.0634	23.3605	22.9923	24.1286	16.9064	21.052	23.8064	17.2056	21.4608	18.7048
873.629	15.0831	10.6767	16.0147	15.881	17.7135	18.053	16.698	26.9863	16.0992	3.35685	4.7238	2.58796	5.98629	10.129	15.7383	19.9152	16.6158	21.3553	22.5985	22.5985	23.0877	23.3844	22.9847	24.1146	16.9033	21.0108	23.7702	17.149	21.4119	18.6446
874.188	15.0295	10.6079	16.0999	15.9429	17.7843	18.0986	16.7755	27.0304	16.1698	3.40118	4.80964	2.66997	6.06651	10.1723	15.803	19.9683	16.6655	21.4537	22.6488	22.6488	23.1414	23.4318	23.0641	24.1985	16.9673	21.1078	23.8373	17.2202	21.479	18.7528
874.747	15.1681	10.732	16.089	15.9497	17.8181	18.1169	16.7542	27.1096	16.2102	3.4104	4.81194	2.64256	6.05689	10.1615	15.7788	20.0174	16.6851	21.514	22.6867	22.6867	23.1627	23.4035	23.0705	24.1537	16.9343	21.04	23.761	17.1376	21.3935	18.6852
875.305	15.1423	10.6679	16.1685	16.0134	17.8636	18.1769	16.8237	27.1448	16.2501	3.40193	4.7987	2.63344	6.08985	10.2123	15.8425	20.0387	16.7233	21.5497	22.7117	22.7117	23.2066	23.4679	23.1676	24.2571	17.0159	21.1396	23.8431	17.238	21.4738	18.7822
875.864	15.2272	10.7208	16.191	16.0474	17.8859	18.1994	16.8397	27.1917	16.2577	3.39674	4.75018	2.57201	6.08327	10.2349	15.8499	20.0677	16.7486	21.5647	22.7306	22.7306	23.235	23.5486	23.2061	24.316	17.0706	21.1809	23.9047	17.2695	21.5083	18.7775
876.423	15.1781	10.6966	16.2169	16.0806	17.9087	18.2138	16.8504	27.2539	16.3184	3.44872	4.7749	2.58125	6.10099	10.2749	15.8863	20.0743	16.7764	21.5863	22.7384	22.7384	23.2527	23.688	23.2929	24.4185	17.1401	21.2585	23.9927	17.361	21.606	18.8401
876.982	15.2197	10.7469	16.2358	16.1179	17.9352	18.2308	16.8642	27.3046	16.3465	3.46515	4.78541	2.59916	6.10808	10.3047	15.886	20.1382	16.8303	21.6738	22.8068	22.8068	23.3084	23.7741	23.3625	24.4633	17.1884	21.3063	24.0773	17.4107	21.6562	18.866
877.541	15.2665	10.7614	16.2448	16.1215	17.9516	18.2284	16.8696	27.3269	16.3597	3.42598	4.74089	2.52998	6.11583	10.3192	15.9204	20.1945	16.8796	21.7616	22.8742	22.8742	23.3663	23.829	23.4093	24.4831	17.2029	21.3154	24.0963	17.4292	21.674	18.8895
878.099	15.4153	10.8633	16.2343	16.1461	17.9863	18.2332	16.8653	27.3544	16.3617	3.41044	4.74763	2.49996	6.12335	10.3341	15.9282	20.2247	16.8933	21.781	22.9201	22.9201	23.3808	23.8389	23.4253	24.4794	17.187	21.3234	24.1134	17.4018	21.6424	18.8541
878.658	15.4301	10.8832	16.2537	16.1557	18.0293	18.2486	16.8619	27.3894	16.41	3.42566	4.75668	2.49548	6.16365	10.3488	15.957	20.2422	16.8967	21.784	22.9307	22.9307	23.3849	23.8538	23.423	24.5119	17.1732	21.3105	24.111	17.3815	21.6275	18.8606
879.217	15.4444	10.8977	16.2473	16.1843	18.0419	18.2623	16.8402	27.4589	16.4746	3.48558	4.79762	2.55342	6.20256	10.3635	15.9454	20.254	16.9308	21.787	22.9384	22.9384	23.3814	23.8608	23.4281	24.5178	17.1483	21.2891	24.1085	17.3496	21.5809	18.8294
879.775	15.2093	10.6968	16.394	16.3114	18.1289	18.3399	16.9841	27.4999	16.5596	3.5144	4.81031	2.59927	6.33019	10.4492	16.0559	20.3126	17.0079	21.8611	23.0162	23.0162	23.4837	23.9256	23.5266	24.6596	17.2771	21.4249	24.245	17.5086	21.7372	18.9977
880.334	15.1105	10.6035	16.2164	16.2288	18.1778	18.3774	16.8086	27.525	16.5933	3.58014	4.88985	2.65866	6.39354	10.5244	16.1302	20.3994	16.8655	21.7153	22.8577	22.8577	23.3359	23.9945	23.6244	24.6322	17.1292	21.2868	24.0711	17.3635	21.5864	18.8183
880.892	15.1069	10.6009	16.2882	16.2818	18.243	18.3993	16.8545	27.545	16.6205	3.56829	4.87681	2.6367	6.41067	10.5735	16.2187	20.432	16.8641	21.7286	22.8655	22.8655	23.347	24.0584	23.7244	24.7335	17.2139	21.4038	24.1751	17.4624	21.7119	18.9062
881.451	15.2434	10.6885	16.2927	16.2809	18.2571	18.4187	16.8353	27.5282	16.6105	3.52674	4.84053	2.55875	6.37142	10.5726	16.2191	20.49	16.9292	21.796	22.9129	22.9129	23.3713	24.1175	23.7762	24.7574	17.216	21.4075	24.2036	17.4577	21.723	18.8981
882.009	15.2851	10.7285	16.5583	16.4681	18.2639	18.4508	17.1157	27.5549	16.6472	3.46686	4.77345	2.48222	6.38891	10.5764	16.2475	20.4585	17.165	22.0501	23.153	23.153	23.6195	24.1601	23.8119	24.9154	17.4486	21.6776	24.5103	17.7179	21.9843	19.1739
882.567	15.3264	10.781	16.5791	16.5114	18.324	18.5228	17.1578	27.5818	16.6726	3.48053	4.76242	2.46278	6.42331	10.6121	16.2499	20.5023	17.2293	22.116	23.2259	23.2259	23.669	24.2064	23.829	24.9285	17.4519	21.6733	24.5178	17.7128	21.9635	19.1808
883.126	15.4202	10.8503	16.5616	16.5034	18.3413	18.5071	17.1312	27.6682	16.7314	3.45751	4.72211	2.43068	6.41163	10.6428	16.2791	20.4995	17.2094	22.138	23.2093	23.2093	23.6563	24.2304	23.8411	24.9396	17.458	21.6788	24.4995	17.7052	21.9445	19.1778
883.684	15.5414	10.9434	16.5764	16.5266	18.3844	18.496	17.1216	27.744	16.7559	3.44965	4.71174	2.39703	6.38516	10.6541	16.2649	20.5664	17.2285	22.1901	23.2582	23.2582	23.6866	24.2226	23.8356	24.9094	17.4482	21.629	24.4344	17.6626	21.8921	19.1273
884.242	15.5659	10.9481	16.5671	16.5019	18.3664	18.4427	17.0824	27.8137	16.8154	3.396	4.66719	2.32086	6.36543	10.6459	16.2767	20.5812	17.2552	22.2512	23.2899	23.2899	23.7114	24.3218	23.9175	25.0122	17.495	21.711	24.5081	17.7116	21.9653	19.1564
884.8	15.4444	10.8707	16.623	16.5484	18.3922	18.4565	17.1351	27.7933	16.818	3.40887	4.68025	2.3372	6.42065	10.6929	16.3513	20.6577	17.3135	22.3299	23.3855	23.3855	23.7961	24.3722	24.001	25.0933	17.5843	21.7859	24.6124	17.8033	22.0455	19.217
885.358	15.4139	10.8403	16.6702	16.5862	18.4087	18.4828	17.1463	27.8083	16.863	3.40464	4.62536	2.2858	6.44993	10.7206	16.406	20.6994	17.3476	22.3832	23.4072	23.4072	23.8043	24.4731	24.1134	25.2015	17.6728	21.9034	24.7179	17.8947	22.1743	19.3042
885.916	15.3824	10.8014	16.7542	16.6812	18.4569	18.5359	17.2281	27.801	16.8746	3.41178	4.62837	2.27178	6.50925	10.7576	16.4567	20.7456	17.3739	22.4119	23.4349	23.4349	23.8541	24.4581	24.1481	25.2088	17.7613	21.9505	24.7399	17.9462	22.213	19.3614
886.474	15.4705	10.8606	16.7849	16.7255	18.4905	18.5793	17.2496	27.874	16.9187	3.42477	4.63412	2.2337	6.50253	10.757	16.4424	20.7602	17.3992	22.4102	23.4464	23.4464	23.8591	24.4685	24.1564	25.1994	17.7496	21.945	24.7316	17.9083	22.1848	19.3421
887.032	15.5355	10.9238	16.8256	16.7712	18.5523	18.6307	17.2829	27.9272	16.9238	3.40854	4.59027	2.18084	6.50198	10.761	16.451	20.793	17.4397	22.4345	23.5038	23.5038	23.9141	24.4846	24.1651	25.2092	17.7456	21.9122	24.7254	17.8715	22.1294	19.2941
887.59	15.5884	10.9861	16.8209	16.7856	18.5848	18.6248	17.2822	27.9827	16.9248	3.42579	4.60728	2.16395	6.49491	10.7972	16.4793	20.8412	17.4531	22.4817	23.5247	23.5247	23.9176	24.5108	24.1883	25.2286	17.6966	21.8791	24.7347	17.8474	22.1028	19.2543
888.148	15.6465	11.0343	16.8025	16.7904	18.6141	18.6298	17.2583	28.0643	16.9426	3.42483	4.56446	2.12213	6.49929	10.8262	16.4904	20.869	17.4574	22.5128	23.5259	23.5259	23.8942	24.5923	24.2626	25.3086	17.7244	21.9229	24.7465	17.8601	22.1497	19.2618
888.706	15.5673	10.9327	16.8373	16.8337	18.6195	18.6396	17.3051	28.0666	16.9736	3.47576	4.66291	2.20205	6.58552	10.8978	16.5526	20.8971	17.496	22.5583	23.5546	23.5546	23.9449	24.6694	24.3434	25.4061	17.8128	22.0269	24.8616	17.9679	22.2639	19.3771
889.264	15.4908	10.8411	16.9569	16.9066	18.6797	18.7003	17.4036	28.0886	17.0325	3.46449	4.63884	2.19366	6.60492	10.9449	16.6051	20.9399	17.5408	22.5982	23.6296	23.6296	24.0234	24.7683	24.4675	25.5134	17.9346	22.1395	24.9603	18.0764	22.3965	19.4869
889.822	15.4627	10.8202	17.0026	16.9645	18.7254	18.7087	17.4581	28.0804	17.0715	3.44498	4.63882	2.17444	6.63031	10.9584	16.6488	20.9636	17.5828	22.6529	23.6535	23.6535	24.0749	24.8223	24.4794	25.5578	17.9845	22.1669	25.0324	18.127	22.428	19.5403
890.379	15.4426	10.8064	17.0319	17.012	18.7704	18.7314	17.4926	28.1289	17.1378	3.39811	4.5973	2.11794	6.61242	10.9812	16.6791	21.0145	17.6403	22.7281	23.7275	23.7275	24.1223	24.863	24.5242	25.6255	18.0415	22.2308	25.0903	18.1781	22.4876	19.5663
890.937	15.3956	10.7498	17.0331	17.0429	18.7724	18.7486	17.4734	28.1611	17.1915	3.43558	4.64619	2.15036	6.6779	11.023	16.7295	21.0518	17.7063	22.7789	23.7601	23.7601	24.1637	24.9094	24.5369	25.683	18.0957	22.2714	25.1655	18.2192	22.5151	19.6339
891.495	15.4293	10.7833	17.0663	17.0582	18.7877	18.7652	17.4562	28.1743	17.2287	3.40978	4.61955	2.12462	6.69085	11.0606	16.755	21.1097	17.7557	22.8195	23.8201	23.8201	24.1724	24.9411	24.6086	25.7225	18.1245	22.3097	25.1799	18.2372	22.5302	19.6355
892.052	15.5181	10.8709	17.0405	17.0383	18.7862	18.7398	17.4103	28.1786	17.2678	3.40901	4.61076	2.06278	6.70678	11.0791	16.7744	21.0974	17.7518	22.822	23.8086	23.8086	24.1495	24.9691	24.6129	25.7152	18.0874	22.3004	25.1521	18.2102	22.4803	19.6003
892.61	15.6994	11.0556	17.0197	17.0364	18.8207	18.74	17.3776	28.1497	17.2903	3.42163	4.64369	2.0342	6.69761	11.0848	16.7767	21.1006	17.738	22.8447	23.8009	23.8009	24.1246	24.9804	24.6293	25.6864	18.0364	22.2503	25.0936	18.1493	22.4317	19.4899
893.167	15.7472	11.0896	17.0501	17.0769	18.8672	18.798	17.4173	28.1627	17.3156	3.46983	4.65824	1.99174	6.7266	11.0793	16.7748	21.1517	17.7773	22.9034	23.8383	23.8383	24.1893	25.025	24.6542	25.7298	18.0296	22.2667	25.1201	18.168	22.4755	19.5124
893.725	15.8423	11.1684	17.0646	17.0986	18.9184	18.8371	17.4109	28.201	17.3056	3.45722	4.59549	1.92489	6.68812	11.076	16.7826	21.2219	17.8154	22.9181	23.8329	23.8329	24.174	25.0628	24.6926	25.7366	18.0246	22.2612	25.1202	18.1502	22.4614	19.4931
894.282	15.8357	11.1542	17.0804	17.1214	18.9385	18.8431	17.4365	28.3216	17.3488	3.4332	4.54149	1.89926	6.70194	11.1018	16.8066	21.2499	17.8505	22.96	23.8657	23.8657	24.1985	25.1376	24.7735	25.8139	18.0754	22.3326	25.1932	18.1961	22.4982	19.5665
894.839	15.9222	11.2214	17.0765	17.1278	18.9402	18.8113	17.4277	28.3933	17.3866	3.4457	4.5715	1.92589	6.72632	11.1534	16.8559	21.2555	17.8591	22.9809	23.8994	23.8994	24.1969	25.203	24.8332	25.8434	18.1357	22.3648	25.2308	18.2127	22.4947	19.5576
895.397	15.8578	11.147	17.1218	17.1766	18.9619	18.8403	17.4876	28.4495	17.4431	3.4674	4.60085	1.9618	6.80771	11.203	16.9144	21.2736	17.8727	23.0316	23.9704	23.9704	24.2707	25.2973	24.9409	25.9231	18.2452	22.4492	25.3268	18.3076	22.5995	19.6626
895.954	15.8295	11.1129	17.1759	17.2295	18.9973	18.8921	17.5373	28.4413	17.4337	3.50531	4.62046	1.98955	6.87407	11.2461	16.9516	21.3316	17.9267	23.0751	24.0289	24.0289	24.3104	25.3199	24.9823	25.9536	18.2863	22.4996	25.3616	18.3758	22.6343	19.6979
896.511	15.7736	11.0457	17.2081	17.2461	19.0075	18.9159	17.5548	28.4429	17.4662	3.49104	4.60333	1.99772	6.90274	11.3026	17.0163	21.3743	17.9537	23.1097	24.0597	24.0597	24.3548	25.3576	25.0253	26.0104	18.3064	22.5549	25.4261	18.4477	22.6888	19.773
897.068	15.807	11.0758	17.2689	17.315	19.0677	18.9609	17.6033	28.4299	17.4641	3.51893	4.64828	2.03796	6.927	11.3319	17.0247	21.4003	17.9862	23.1583	24.0875	24.0875	24.3645	25.382	25.0653	26.0552	18.305	22.564	25.4607	18.452	22.7039	19.7616
897.626	15.8898	11.1508	17.2319	17.2911	19.0478	18.925	17.5578	28.4729	17.5215	3.50112	4.61779	1.98177	6.94286	11.3337	17.0325	21.4454	18.0158	23.2039	24.1438	24.1438	24.3971	25.4315	25.0928	26.0567	18.2905	22.5293	25.4528	18.4134	22.6736	19.7152
898.183	15.9114	11.1605	17.2691	17.3304	19.0753	18.9453	17.5953	28.4968	17.5633	3.50373	4.60781	1.95925	6.95618	11.3376	17.0369	21.4526	18.0529	23.2338	24.1648	24.1648	24.4106	25.4679	25.1168	26.0489	18.3057	22.531	25.4657	18.4174	22.674	19.7028
898.74	15.8855	11.1033	17.2997	17.3344	19.0767	18.9404	17.6142	28.5192	17.6102	3.50611	4.63002	1.94479	7.01065	11.3859	17.0784	21.5075	18.0928	23.2751	24.2172	24.2172	24.4686	25.4972	25.1686	26.0816	18.3386	22.578	25.528	18.484	22.7202	19.784
899.297	15.8702	11.0748	17.3704	17.3971	19.1413	19.0038	17.6832	28.546	17.6336	3.46276	4.58786	1.90263	6.97582	11.411	17.1251	21.53	18.1471	23.3158	24.2382	24.2382	24.516	25.5403	25.2229	26.1721	18.3978	22.6383	25.5979	18.574	22.8112	19.8645
899.854	15.8261	11.0317	17.4431	17.4681	19.1953	19.0446	17.7563	28.5995	17.6834	3.41846	4.51317	1.83139	6.98984	11.4586	17.1762	21.5935	18.1919	23.3832	24.2948	24.2948	24.5768	25.6252	25.3357	26.2679	18.4875	22.7433	25.7024	18.6545	22.9356	19.9761
900.411	15.9241	11.1336	17.4529	17.5026	19.2555	19.0737	17.7566	28.6601	17.706	3.41579	4.43605	1.77739	6.9761	11.457	17.1806	21.6032	18.212	23.39	24.2863	24.2863	24.5646	25.7085	25.3799	26.3288	18.5377	22.7537	25.7241	18.6507	22.9412	19.959
900.967	15.8741	11.0668	17.5085	17.5628	19.2887	19.0836	17.7983	28.681	17.7385	3.43574	4.46003	1.76443	7.03267	11.5095	17.2099	21.6115	18.2157	23.4328	24.344	24.344	24.5675	25.7889	25.4505	26.3751	18.6028	22.8509	25.8166	18.7018	23.0247	20.0392
901.524	15.9806	11.164	17.4795	17.5889	19.334	19.1138	17.7589	28.7123	17.7079	3.43619	4.45289	1.71707	7.0193	11.4964	17.1725	21.6313	18.216	23.4564	24.3663	24.3663	24.5696	25.8071	25.4527	26.3738	18.586	22.7885	25.7602	18.6304	22.9229	19.9426
902.081	15.9683	11.1685	17.4809	17.5909	19.3223	19.0989	17.7591	28.7413	17.7474	3.43047	4.48221	1.71877	7.05027	11.5316	17.2185	21.6543	18.2283	23.5009	24.3967	24.3967	24.5906	25.866	25.5119	26.4236	18.5878	22.8184	25.7937	18.6569	22.9572	19.9813
902.638	16.0383	11.2445	17.4998	17.6347	19.3731	19.1432	17.7657	28.7984	17.7958	3.44519	4.46835	1.70691	7.03937	11.5427	17.2178	21.7272	18.2645	23.5498	24.4083	24.4083	24.6315	25.8942	25.5391	26.4352	18.5972	22.7857	25.765	18.6315	22.9041	19.9316
903.194	15.9652	11.1722	17.5509	17.6668	19.4039	19.1396	17.801	28.8144	17.8347	3.47428	4.51905	1.71839	7.10413	11.5912	17.2954	21.7667	18.3067	23.6066	24.4676	24.4676	24.6961	25.9867	25.6548	26.5496	18.6749	22.9024	25.8893	18.75	23.032	20.0417
903.751	15.8923	11.0729	17.6623	17.7873	19.4791	19.2304	17.9013	28.8425	17.8564	3.47013	4.51758	1.68253	7.12263	11.6293	17.3364	21.8335	18.3811	23.6865	24.551	24.551	24.7814	26.0206	25.719	26.5949	18.7587	22.9783	25.9609	18.8339	23.0717	20.0849
904.308	15.9548	11.1251	17.6689	17.7835	19.5068	19.2322	17.9058	28.8684	17.8777	3.50396	4.53662	1.69192	7.16853	11.6431	17.3549	21.8594	18.4187	23.7062	24.5614	24.5614	24.7865	26.0842	25.809	26.6717	18.7701	23.0262	26.0261	18.8695	23.1046	20.1121
904.864	16.0373	11.1951	17.6696	17.8	19.5204	19.2538	17.9133	28.943	17.923	3.50552	4.52499	1.66983	7.1759	11.6716	17.3623	21.8579	18.4346	23.6936	24.5405	24.5405	24.7588	26.0633	25.7998	26.6469	18.729	22.9919	25.9997	18.8349	23.0418	20.0781
905.421	16.1347	11.3017	17.6305	17.7723	19.5289	19.2408	17.8844	28.9774	17.9615	3.54929	4.53903	1.68603	7.1993	11.6682	17.3602	21.8795	18.4487	23.7085	24.5452	24.5452	24.7427	26.088	25.8069	26.6374	18.7007	22.9544	25.9672	18.7963	23.0225	20.0259
905.977	16.1185	11.2658	17.6686	17.8124	19.5415	19.2703	17.9287	28.9994	17.9765	3.54774	4.5427	1.6656	7.23082	11.7269	17.3983	21.9168	18.48	23.7797	24.6113	24.6113	24.7978	26.1088	25.7969	26.6161	18.7083	22.9446	25.9679	18.7804	23.0211	20.018
906.533	16.1136	11.2598	17.7215	17.8449	19.5543	19.3073	17.9571	28.999	17.9937	3.53574	4.53972	1.65805	7.24568	11.7508	17.4153	21.9706	18.5221	23.8425	24.6704	24.6704	24.8612	26.196	25.87	26.687	18.7733	22.9948	26.0264	18.8466	23.093	20.0718
907.09	16.1367	11.2515	17.7349	17.8599	19.5571	19.3137	17.955	29.0814	18.0281	3.50756	4.47918	1.59724	7.24922	11.791	17.4606	22.0097	18.543	23.8943	24.7096	24.7096	24.8879	26.2456	25.9145	26.7513	18.828	23.0518	26.1094	18.8902	23.127	20.1175
907.646	16.1381	11.2266	17.7529	17.879	19.5744	19.3285	17.9711	29.1465	18.0843	3.46304	4.43361	1.54618	7.25671	11.8143	17.5058	22.0131	18.5881	23.9136	24.7471	24.7471	24.9084	26.3161	25.983	26.8465	18.9029	23.1293	26.1892	18.9806	23.2175	20.1973
908.202	16.2393	11.292	17.7347	17.8878	19.6171	19.3238	17.9526	29.2013	18.1411	3.48304	4.40806	1.51908	7.27349	11.8248	17.5113	22.0538	18.6331	23.9731	24.7647	24.7647	24.9007	26.3282	25.981	26.8369	18.884	23.0937	26.1586	18.932	23.1743	20.1227
908.759	16.2805	11.3228	17.7419	17.9149	19.6408	19.3279	17.9552	29.2233	18.1906	3.4787	4.41822	1.50487	7.29754	11.8523	17.488	22.0728	18.6818	24.0085	24.8075	24.8075	24.9416	26.3482	26.0034	26.8419	18.8825	23.0935	26.1584	18.9117	23.1906	20.1164
909.315	16.3538	11.399	17.7623	17.9529	19.6706	19.3341	17.9486	29.2267	18.2017	3.49032	4.42936	1.52404	7.32571	11.8693	17.483	22.0941	18.681	24.0251	24.7991	24.7991	24.9419	26.3938	26.0552	26.8755	18.9006	23.1131	26.1808	18.9189	23.194	20.1084
909.871	16.3	11.3398	17.8689	18.0278	19.7017	19.3969	18.0305	29.2304	18.1964	3.49068	4.44471	1.54564	7.38499	11.9152	17.5339	22.1572	18.7449	24.0776	24.8931	24.8931	24.9924	26.4764	26.1639	26.9788	19.0115	23.2388	26.3261	19.0378	23.3243	20.2417
910.427	16.2394	11.2785	17.9919	18.135	19.7893	19.4955	18.16	29.2455	18.2218	3.48233	4.44796	1.55745	7.42185	12.0009	17.6496	22.2072	18.7869	24.1273	24.9622	24.9622	25.0594	26.5496	26.2532	27.0773	19.1151	23.354	26.3861	19.1279	23.4243	20.3265
910.983	16.1423	11.19	18.0962	18.218	19.848	19.5608	18.259	29.276	18.252	3.53621	4.51599	1.5828	7.48397	12.0496	17.7352	22.2054	18.8066	24.1482	24.9945	24.9945	25.0908	26.5873	26.3026	27.1442	19.1686	23.4204	26.4471	19.1935	23.4731	20.4004
911.539	16.1574	11.2019	18.0919	18.2491	19.8603	19.5661	18.263	29.3285	18.315	3.56991	4.55955	1.5903	7.49451	12.0792	17.7655	22.2149	18.8203	24.1806	24.9853	24.9853	25.1425	26.5865	26.3195	27.1466	19.1658	23.4108	26.4127	19.1706	23.4412	20.3697
912.095	16.171	11.2078	18.0798	18.2576	19.853	19.5472	18.23	29.4036	18.3427	3.60272	4.56103	1.60622	7.5162	12.0987	17.7868	22.2255	18.8424	24.2277	24.9815	24.9815	25.1408	26.6253	26.3561	27.1816	19.1562	23.4144	26.4562	19.1924	23.4243	20.3894
912.651	16.2377	11.263	18.0487	18.2506	19.8501	19.5438	18.1908	29.4617	18.3933	3.57284	4.49549	1.55659	7.49982	12.0926	17.7734	22.3044	18.8806	24.2988	25.0482	25.0482	25.2014	26.6394	26.3608	27.1891	19.1435	23.4098	26.445	19.1705	23.4071	20.3419
913.207	16.2416	11.2789	18.0515	18.2585	19.8584	19.5401	18.1853	29.5366	18.4506	3.58788	4.50544	1.55819	7.54765	12.1387	17.8043	22.2763	18.8698	24.3049	25.0438	25.0438	25.1926	26.6903	26.4009	27.2488	19.137	23.4364	26.4685	19.1959	23.4256	20.3495
913.762	16.3465	11.372	18.0533	18.2591	19.8914	19.5682	18.1692	29.577	18.4815	3.57987	4.51375	1.48653	7.54975	12.1171	17.7699	22.3049	18.8755	24.2973	25.0416	25.0416	25.1906	26.7013	26.4146	27.2363	19.1246	23.3927	26.4241	19.1452	23.3699	20.276
914.318	16.3993	11.4184	18.0867	18.3065	19.9259	19.6014	18.1875	29.6312	18.4962	3.59398	4.51948	1.48196	7.57571	12.1449	17.7919	22.343	18.9273	24.3534	25.0528	25.0528	25.2048	26.7769	26.479	27.2769	19.1519	23.4008	26.4621	19.1596	23.4051	20.3014
914.874	16.4221	11.4268	18.1549	18.3724	19.9958	19.6796	18.2546	29.6378	18.4997	3.56437	4.50107	1.4427	7.57629	12.1623	17.8287	22.4208	18.9866	24.4128	25.1122	25.1122	25.2514	26.8314	26.4832	27.3267	19.184	23.4349	26.5246	19.2121	23.4398	20.3443
915.43	16.2876	11.3148	18.2387	18.4519	20.0206	19.7151	18.3575	29.638	18.5226	3.58694	4.52073	1.49709	7.64315	12.2296	17.9121	22.4599	19.0592	24.5083	25.2121	25.2121	25.3527	26.9247	26.5773	27.4727	19.2812	23.5899	26.6816	19.3674	23.6166	20.5004
915.985	16.3381	11.3498	18.2525	18.4711	20.0435	19.7378	18.3799	29.647	18.5441	3.61112	4.57391	1.48839	7.64116	12.2669	17.9271	22.5093	19.0931	24.5443	25.2426	25.2426	25.3881	26.9455	26.612	27.5093	19.3046	23.6174	26.6802	19.3903	23.6114	20.5014
916.541	16.3331	11.3186	18.286	18.4967	20.0509	19.7312	18.3962	29.6699	18.5792	3.66519	4.62557	1.51631	7.70353	12.3246	17.9945	22.5348	19.1295	24.611	25.2898	25.2898	25.4408	27.0526	26.7631	27.6155	19.4383	23.7374	26.812	19.4798	23.7377	20.6166
917.096	16.4318	11.3981	18.3147	18.5243	20.1003	19.7592	18.3928	29.7108	18.626	3.66815	4.62429	1.4804	7.70425	12.3388	18.0082	22.5923	19.149	24.644	25.3122	25.3122	25.4129	27.0977	26.7894	27.6318	19.4533	23.7097	26.82	19.4752	23.6993	20.5942
917.652	16.272	11.2737	18.4145	18.6086	20.1655	19.807	18.4999	29.7531	18.6643	3.72353	4.67235	1.53031	7.81209	12.4115	18.1273	22.606	19.1683	24.6962	25.3922	25.3922	25.4653	27.2328	26.9482	27.81	19.604	23.8919	27.0165	19.6749	23.9032	20.7748
918.207	16.3057	11.3433	18.4287	18.6288	20.2165	19.8388	18.5144	29.8306	18.7087	3.75403	4.65975	1.49592	7.78772	12.4155	18.1028	22.6324	19.184	24.7358	25.413	25.413	25.4505	27.2336	26.9263	27.8069	19.5733	23.8643	26.9663	19.6565	23.8663	20.7055
918.763	16.045	11.1025	18.5379	18.7568	20.2435	19.9172	18.6672	29.8743	18.7263	3.8337	4.77241	1.57568	7.90964	12.5301	18.243	22.63	19.2461	24.795	25.4757	25.4757	25.5455	27.3257	27.0609	27.9708	19.7459	24.0752	27.1401	19.8828	24.1111	20.9114
919.318	16.0905	11.1512	18.5294	18.7853	20.2462	19.9471	18.6474	29.9618	18.7902	3.77063	4.67843	1.48619	7.88408	12.5295	18.2439	22.6317	19.2776	24.7909	25.4565	25.4565	25.5395	27.2853	27.0028	27.9272	19.6879	24.0078	27.0845	19.8073	24.0413	20.8374
919.873	16.0843	11.1327	18.5465	18.8311	20.2642	19.976	18.6725	29.977	18.8012	3.70935	4.6292	1.41845	7.8952	12.5607	18.2863	22.6641	19.2996	24.8036	25.4889	25.4889	25.5707	27.3157	27.034	27.9477	19.6924	24.0101	27.0872	19.8149	24.0252	20.8681
920.429	16.4693	11.4788	18.3961	18.6723	20.2414	19.8735	18.4712	29.9836	18.8103	3.5825	4.45086	1.2218	7.76268	12.475	18.1444	22.67	19.2657	24.7559	25.4244	25.4244	25.4894	27.2745	26.9304	27.8111	19.5267	23.8129	26.907	19.5568	23.7814	20.6205
920.984	16.5498	11.52	18.4084	18.6558	20.2592	19.8565	18.472	29.9277	18.8036	3.59832	4.48365	1.2322	7.81236	12.4979	18.1425	22.7132	19.2899	24.8437	25.458	25.458	25.5172	27.3408	26.9921	27.8654	19.5621	23.8664	26.96	19.5841	23.7857	20.6416
921.539	16.5308	11.5028	18.4668	18.7284	20.2746	19.8931	18.5093	29.9407	18.8241	3.63444	4.54482	1.28029	7.87534	12.5378	18.2019	22.7501	19.3275	24.8961	25.4836	25.4836	25.5511	27.3736	27.0331	27.9276	19.6143	23.9434	27.0253	19.6477	23.8584	20.6864
922.094	16.3962	11.3858	18.5636	18.8356	20.3114	19.9798	18.5852	30.001	18.8839	3.70422	4.60521	1.31964	7.96481	12.6017	18.2966	22.7898	19.3768	25.0091	25.5451	25.5451	25.614	27.4876	27.1473	28.0644	19.7204	24.0784	27.137	19.8048	23.9871	20.8261
922.649	16.3968	11.4045	18.5243	18.8396	20.3623	20.0319	18.5569	30.0643	18.9004	3.64356	4.52974	1.16484	7.89098	12.6296	18.3335	22.8292	19.4235	25.0398	25.5889	25.5889	25.6504	27.496	27.1445	28.0631	19.7214	24.0469	27.1222	19.7976	23.9904	20.8279
923.204	16.286	11.295	18.5727	18.8675	20.3969	20.0656	18.6102	30.1583	18.9633	3.65403	4.54917	1.16508	7.94611	12.6569	18.3798	22.8594	19.4879	25.102	25.6704	25.6704	25.727	27.5663	27.2554	28.157	19.8099	24.1159	27.2496	19.9078	24.1117	20.9388
923.759	16.3784	11.3893	18.5514	18.8585	20.4043	20.0317	18.6043	30.1726	18.9378	3.71719	4.59671	1.21908	7.99377	12.6799	18.3695	22.8977	19.5325	25.1127	25.6883	25.6883	25.7859	27.6176	27.3103	28.1911	19.842	24.1312	27.2811	19.9416	24.1189	20.9418
924.314	16.3464	11.3416	18.6873	18.9926	20.4175	20.0379	18.7061	30.2488	19.0054	3.81045	4.66744	1.33329	8.08834	12.7535	18.442	22.8843	19.5381	25.1243	25.7145	25.7145	25.8269	27.6925	27.3985	28.2516	19.8969	24.1931	27.3566	20.0009	24.1772	21.009
924.869	16.5032	11.494	18.6997	19.0328	20.4669	20.0587	18.7108	30.1845	18.9671	3.82437	4.60438	1.30464	8.02576	12.7613	18.4178	22.9018	19.5539	25.1364	25.7182	25.7182	25.8398	27.7049	27.3994	28.2523	19.8523	24.1441	27.3137	19.943	24.1021	20.9081
925.424	16.5152	11.4878	18.7611	19.0951	20.5226	20.1234	18.7604	30.2341	19.0397	3.78431	4.5555	1.23715	8.00729	12.7732	18.4532	22.8942	19.5445	25.1592	25.7261	25.7261	25.8242	27.6552	27.3838	28.2197	19.774	24.0702	27.2687	19.8553	24.0578	20.8456
925.979	16.6682	11.6335	18.7316	19.0632	20.5381	20.1554	18.7021	30.2699	19.0289	3.79869	4.55325	1.20234	7.9842	12.7317	18.4027	22.9069	19.5556	25.1423	25.698	25.698	25.7799	27.6857	27.41	28.2512	19.7188	24.0463	27.2206	19.824	24.0085	20.7682
926.533	16.5591	11.52	18.8231	19.1267	20.5831	20.2329	18.7862	30.3577	19.0904	3.76628	4.57872	1.22574	8.0654	12.7961	18.5054	22.9275	19.5819	25.184	25.7057	25.7057	25.81	27.7797	27.4996	28.3408	19.804	24.1433	27.3259	19.9126	24.0993	20.8995
927.088	16.5454	11.4907	18.8413	19.1756	20.6007	20.2718	18.801	30.4071	19.1115	3.6847	4.50489	1.15281	8.06228	12.8219	18.5499	22.9738	19.6182	25.1842	25.7171	25.7171	25.8089	27.8913	27.5684	28.4217	19.8872	24.233	27.4186	19.9997	24.1783	20.9719
927.643	16.425	11.3578	18.8869	19.2163	20.5976	20.2685	18.8734	30.4003	19.1293	3.6641	4.4862	1.17311	8.11328	12.8735	18.6312	23.0534	19.6854	25.2604	25.8014	25.8014	25.9058	28.0136	27.6877	28.5726	20.0223	24.3635	27.5688	20.159	24.3438	21.1265
928.197	16.634	11.5444	18.797	19.1554	20.5604	20.2109	18.7789	30.435	19.1476	3.67757	4.4369	1.07382	8.07258	12.8406	18.5507	23.1135	19.7144	25.2693	25.8524	25.8524	25.9085	28.0195	27.6476	28.5464	19.9544	24.2938	27.4558	20.067	24.2387	21.0113
928.752	16.6742	11.6078	18.8002	19.1443	20.5515	20.1637	18.766	30.3925	19.144	3.72911	4.50254	1.15127	8.11604	12.8518	18.5584	23.1611	19.7485	25.3556	25.9182	25.9182	25.9726	28.0337	27.7029	28.6	19.9527	24.3057	27.4676	20.0983	24.2446	21.0393
929.306	16.7353	11.6331	18.846	19.2064	20.6219	20.2347	18.8049	30.4104	19.1568	3.7243	4.50295	1.11767	8.17762	12.8715	18.5523	23.2059	19.7897	25.4459	25.9699	25.9699	26.0051	28.0066	27.6822	28.5834	19.948	24.3098	27.4515	20.0672	24.2083	21.0233
929.861	16.6734	11.5557	18.9153	19.2663	20.6446	20.2599	18.8383	30.4599	19.1805	3.71378	4.51442	1.13535	8.24627	12.9319	18.637	23.2017	19.8066	25.4815	25.9479	25.9479	26.052	28.0942	27.7887	28.6929	20.0465	24.423	27.5726	20.1728	24.3393	21.0993
930.415	16.6949	11.5604	18.9707	19.3121	20.6876	20.3414	18.8869	30.5804	19.2506	3.75837	4.5271	1.11078	8.2573	12.9712	18.6652	23.2378	19.8512	25.5123	25.981	25.981	26.0877	28.166	27.843	28.7451	20.0986	24.4598	27.6169	20.1903	24.3529	21.0953
930.97	16.7356	11.6023	18.987	19.3156	20.6867	20.3236	18.8574	30.657	19.2909	3.78485	4.55269	1.16121	8.27487	12.9936	18.6874	23.2923	19.8988	25.5475	26.0127	26.0127	26.1074	28.2494	27.911	28.8175	20.1494	24.531	27.6847	20.2502	24.4093	21.1325
931.524	16.8567	11.7239	18.9563	19.3183	20.702	20.3236	18.8558	30.6733	19.3339	3.7966	4.54646	1.15475	8.25663	12.9835	18.6428	23.3355	19.9263	25.5671	26.0298	26.0298	26.1098	28.2608	27.9005	28.8145	20.1078	24.489	27.658	20.2314	24.3496	21.0983
932.078	16.8102	11.6507	19.0224	19.3775	20.726	20.3516	18.8889	30.7247	19.3609	3.77817	4.54992	1.1741	8.34256	13.0104	18.7057	23.3433	19.9538	25.5964	26.0748	26.0748	26.1784	28.2984	27.9306	28.8798	20.1351	24.5677	27.7265	20.3057	24.4432	21.187
932.632	16.9302	11.793	19.0514	19.4221	20.7837	20.3942	18.8942	30.7609	19.4161	3.74899	4.51602	1.07893	8.31702	13.0245	18.6911	23.3792	19.9634	25.6016	26.0894	26.0894	26.2192	28.2854	27.9043	28.8521	20.0877	24.4849	27.6493	20.2345	24.3429	21.095
933.187	16.7815	11.6582	19.1058	19.4597	20.7918	20.4201	18.9125	30.7902	19.4505	3.73072	4.50212	1.08436	8.36811	13.0851	18.7701	23.4179	20.0162	25.6774	26.1657	26.1657	26.3121	28.3628	27.9764	28.9205	20.1795	24.5761	27.765	20.3259	24.4525	21.2075
933.741	16.8994	11.7756	19.0947	19.4646	20.8323	20.4083	18.8674	30.8018	19.4563	3.80513	4.5265	1.10499	8.3534	13.0995	18.7129	23.4358	20.0327	25.6799	26.1362	26.1362	26.2718	28.3762	28.0022	28.8736	20.1687	24.5101	27.6995	20.2489	24.3396	21.0862
934.295	16.7588	11.6234	19.0865	19.4739	20.7767	20.4172	18.8807	30.7981	19.4959	3.86717	4.56091	1.22506	8.42432	13.1506	18.7752	23.3704	20.0324	25.6782	26.1239	26.1239	26.2505	28.4765	28.1158	28.9711	20.2604	24.6312	27.8278	20.3622	24.4881	21.227
934.849	16.7627	11.5888	19.1302	19.5463	20.8109	20.4824	18.9588	30.8797	19.535	3.83864	4.51733	1.18118	8.42179	13.193	18.8257	23.3824	20.0811	25.7049	26.1659	26.1659	26.2405	28.5115	28.2178	29.0273	20.3189	24.6964	27.883	20.4412	24.5562	21.266
935.403	16.6498	11.4589	19.1297	19.5875	20.7933	20.503	19.0031	30.8177	19.563	3.83607	4.50907	1.1751	8.45232	13.2502	18.9196	23.4473	20.1651	25.8028	26.2719	26.2719	26.385	28.6118	28.3184	29.1615	20.4333	24.7994	28.0194	20.5623	24.7168	21.4208
935.957	16.8019	11.5765	19.1312	19.5967	20.8524	20.5466	18.9881	30.8924	19.5775	3.77885	4.4011	0.998382	8.38609	13.2304	18.8646	23.5493	20.2401	25.9015	26.3005	26.3005	26.4579	28.6369	28.3291	29.1184	20.3909	24.6785	27.9242	20.4717	24.6138	21.3005
936.511	16.9932	11.7483	19.0632	19.5259	20.8292	20.4876	18.8694	30.8374	19.5491	3.8263	4.40399	0.965273	8.34284	13.1715	18.767	23.5872	20.231	25.9067	26.2702	26.2702	26.4732	28.613	28.203	29.026	20.2359	24.5154	27.7129	20.2742	24.4206	21.1276
937.065	17.1774	11.9144	19.0726	19.55	20.86	20.5623	18.8848	30.9343	19.5708	3.84312	4.41507	0.919909	8.33292	13.1359	18.6901	23.6351	20.2506	25.9108	26.2489	26.2489	26.4328	28.651	28.1928	28.968	20.1745	24.469	27.619	20.1761	24.3268	21.0095
937.618	17.0028	11.7422	19.1275	19.6057	20.8573	20.5352	18.9579	31.0095	19.6603	3.89069	4.46606	0.984297	8.38403	13.2094	18.8128	23.6285	20.2702	25.9007	26.303	26.303	26.4644	28.7418	28.2399	29.0957	20.2985	24.6242	27.7377	20.3181	24.487	21.1397
938.172	16.9869	11.7224	19.1638	19.6671	20.8997	20.5816	19.0293	31.0363	19.6863	3.97369	4.46836	1.04273	8.43768	13.2583	18.8616	23.6575	20.3024	25.9169	26.3364	26.3364	26.4756	28.798	28.3243	29.1162	20.3518	24.7052	27.8209	20.3809	24.5326	21.181
938.726	16.9131	11.6322	19.1795	19.6717	20.8663	20.5196	19.0253	31.1064	19.7391	3.9806	4.45129	1.07549	8.46853	13.296	18.9191	23.6553	20.2731	25.9446	26.3408	26.3408	26.4764	28.7679	28.2805	29.1474	20.3449	24.7238	27.8104	20.4338	24.5742	21.2369
939.28	17.156	11.8691	19.0872	19.5974	20.8331	20.4999	18.9137	30.957	19.553	3.99311	4.45516	1.07377	8.40692	13.2258	18.7719	23.6841	20.2291	25.9147	26.2984	26.2984	26.4183	28.734	28.2229	29.051	20.2165	24.5749	27.6815	20.2815	24.3717	21.037
939.833	17.2175	11.9588	19.0472	19.5532	20.8226	20.4829	18.8221	30.9991	19.5908	4.00002	4.44141	1.00457	8.40543	13.1996	18.7584	23.6623	20.116	25.8951	26.2353	26.2353	26.3637	28.7575	28.2299	29.0696	20.2375	24.5032	27.6419	20.2385	24.3689	20.9973
940.387	17.3218	12.0384	19.103	19.5915	20.8849	20.5741	18.8515	30.9708	19.5564	4.02571	4.41344	0.976469	8.3574	13.2025	18.7211	23.618	20.101	25.8143	26.2053	26.2053	26.3159	28.7755	28.2367	29.0371	20.2226	24.4386	27.613	20.215	24.2965	20.9048
940.94	17.3801	12.067	19.1859	19.6253	20.9217	20.626	18.907	31.0409	19.7011	4.05139	4.47851	1.00295	8.43459	13.2135	18.753	23.6142	20.1378	25.8451	26.2253	26.2253	26.3442	28.7711	28.2738	29.0615	20.2341	24.4836	27.6462	20.2643	24.3886	20.996
941.494	17.4658	12.1571	19.2469	19.6736	20.9379	20.6647	18.9357	31.0706	19.723	4.05337	4.60081	1.06064	8.47543	13.2539	18.7235	23.6101	20.2318	25.8415	26.2825	26.2825	26.3696	28.8373	28.3331	29.1628	20.2993	24.5515	27.7273	20.3528	24.4357	21.0522
942.047	17.4523	12.1755	19.1434	19.5881	20.789	20.5009	18.8275	31.0686	19.6823	4.06741	4.67502	1.11259	8.56545	13.3491	18.8395	23.6815	20.2924	26.0282	26.3844	26.3844	26.4672	28.9548	28.4739	29.3455	20.4283	24.7586	27.8992	20.5402	24.6782	21.2622
942.601	17.6332	12.3421	19.1218	19.6136	20.7536	20.5369	18.7729	31.1778	19.7218	4.19871	4.7614	1.20863	8.63696	13.432	18.9218	23.6824	20.3127	26.0706	26.3836	26.3836	26.4629	29.0131	28.4861	29.3659	20.4648	24.7496	27.8626	20.5029	24.651	21.2123
943.154	17.7666	12.4362	19.0268	19.493	20.6515	20.4447	18.6551	31.2043	19.7436	4.13584	4.63667	1.18117	8.64483	13.421	18.9343	23.6876	20.3836	26.1043	26.3766	26.3766	26.502	29.0602	28.4873	29.3799	20.4002	24.8191	27.8669	20.5053	24.632	21.202
943.707	17.8918	12.5492	19.1521	19.5753	20.774	20.5677	18.7218	31.3244	19.9048	3.95738	4.42003	0.991784	8.5287	13.3828	18.9228	23.609	20.3387	25.978	26.2924	26.2924	26.4775	29.0082	28.4209	29.2729	20.3187	24.7265	27.7314	20.3395	24.3752	21.0308
944.261	17.6653	12.3592	19.2581	19.6853	20.8674	20.5934	18.8249	31.283	19.9224	3.84207	4.36077	0.963724	8.58286	13.4244	18.9864	23.5183	20.2747	25.9158	26.2903	26.2903	26.5488	29.0646	28.5103	29.4126	20.3981	24.9062	27.9714	20.4893	24.5282	21.218
944.814	17.1382	11.9277	19.6188	20.0221	20.9983	20.8142	19.1773	31.341	19.9943	3.86975	4.52947	1.11468	8.79951	13.5983	19.238	23.651	20.3883	26.0993	26.4838	26.4838	26.7664	29.1139	28.6838	29.6508	20.7113	25.1781	28.2995	20.8183	24.8603	21.5663
945.367	16.942	11.7601	19.6496	20.0874	21.0096	20.8388	19.2728	31.3224	19.9864	3.81097	4.49488	1.05839	8.8922	13.6102	19.3117	23.7863	20.5416	26.2518	26.6266	26.6266	26.9411	29.3603	28.9785	29.9585	21.0373	25.4979	28.6814	21.214	25.3226	21.9922
945.92	16.9974	11.76	19.6428	20.0757	20.9998	20.8654	19.3445	31.3193	20.0099	3.80486	4.41754	0.962862	8.87088	13.6071	19.307	23.9287	20.6373	26.332	26.6641	26.6641	26.9424	29.4195	29.017	30.0395	21.0947	25.53	28.6671	21.2435	25.3405	22.017
946.473	17.0758	11.7508	19.6992	20.1221	21.0851	20.8803	19.3774	31.345	20.0184	3.89263	4.49296	0.991206	8.92869	13.5981	19.3886	23.9346	20.5854	26.3765	26.7054	26.7054	26.9187	29.426	28.9603	30.0179	21.0093	25.462	28.5924	21.1856	25.2952	21.949
947.026	17.4578	12.0675	19.6238	20.0586	21.108	20.9108	19.2727	31.3674	20.0091	3.99508	4.59711	1.02889	8.91763	13.656	19.3578	23.883	20.4905	26.2829	26.6405	26.6405	26.8188	29.2373	28.6735	29.8002	20.6663	25.068	28.2166	20.7629	24.873	21.5291
947.579	17.297	11.9888	19.7817	20.1775	21.1744	20.9785	19.3507	31.3789	20.0398	4.04415	4.70919	1.09387	9.06018	13.6885	19.463	23.9052	20.5083	26.3196	26.7042	26.7042	26.9555	29.27	28.772	29.8624	20.6888	25.1377	28.3449	20.883	25.0406	21.5698
948.132	17.4869	12.2295	19.6979	20.1909	21.2076	21.043	19.3007	31.4629	20.0647	4.03596	4.64245	1.09228	8.99506	13.6921	19.3887	23.9277	20.5441	26.2935	26.6994	26.6994	26.9967	29.395	28.8645	29.9039	20.7553	25.1894	28.3613	20.8669	25.1018	21.578
948.685	17.0869	11.9142	19.8723	20.3346	21.2213	21.1214	19.4929	31.4758	20.1678	4.07638	4.75069	1.23382	9.10219	13.7263	19.503	24.0009	20.6898	26.4414	26.79	26.79	27.1672	29.5368	29.1012	30.1093	21.0352	25.5462	28.7217	21.2053	25.4205	21.8722
949.238	17.4174	12.2182	19.7459	20.2573	21.181	21.11	19.3451	31.673	20.2089	3.98039	4.62645	1.06002	8.91752	13.7306	19.4676	24.0241	20.7581	26.4736	26.7621	26.7621	27.0879	29.5363	29.086	30.0326	20.9575	25.4296	28.5595	21.0167	25.1761	21.6872
949.791	17.5516	12.2544	19.7739	20.2563	21.199	21.0781	19.3517	31.6857	20.2654	4.00383	4.68963	1.0045	8.93169	13.7583	19.5188	24.0381	20.7649	26.5181	26.6961	26.6961	27.0786	29.6976	29.2076	30.1504	21.0003	25.5149	28.5953	21.0631	25.2412	21.7453
950.344	17.7502	12.4262	19.8575	20.316	21.2969	21.1552	19.3886	31.6797	20.2452	3.99008	4.67252	1.01232	9.0078	13.8021	19.4935	24.0378	20.7436	26.4562	26.7126	26.7126	26.998	29.7359	29.2076	30.1087	20.9429	25.4162	28.5467	21.0166	25.1985	21.6817
950.896	17.4526	12.1717	19.9824	20.3712	21.3794	21.1467	19.5353	31.7204	20.3347	3.94293	4.63906	1.00338	9.10099	13.9121	19.6453	24.1264	20.8273	26.5555	26.8618	26.8618	27.178	29.819	29.2975	30.2228	21.068	25.6059	28.7373	21.2066	25.4352	21.9406
951.449	17.4978	12.2344	20.0591	20.4838	21.4407	21.2551	19.6031	31.7863	20.3431	3.91824	4.60298	0.977309	9.16134	13.9619	19.6495	24.2012	20.8642	26.5735	26.9585	26.9585	27.2193	29.7474	29.2237	30.1771	20.9827	25.5422	28.702	21.1413	25.3509	21.8332
952.001	17.5683	12.2801	20.014	20.3992	21.4068	21.1907	19.4908	31.8508	20.3541	3.86593	4.55034	0.908175	9.14363	13.9359	19.7123	24.2653	20.9308	26.656	26.9618	26.9618	27.3268	29.8162	29.3103	30.2811	21.0185	25.5866	28.7342	21.1373	25.4179	21.8705
952.554	17.7789	12.4531	19.9453	20.3979	21.378	21.2524	19.4337	31.7764	20.2787	3.94296	4.63494	0.991395	9.23723	13.8608	19.6178	24.2771	20.8619	26.596	26.9036	26.9036	27.266	29.853	29.3666	30.3526	20.9719	25.5096	28.6734	21.0966	25.3579	21.7646
953.107	17.6299	12.3231	19.9458	20.2798	21.3454	21.1739	19.3738	31.7003	20.2533	3.91312	4.52042	0.894752	9.18453	13.8656	19.6702	24.2543	20.9112	26.6067	26.899	26.899	27.3351	29.918	29.4654	30.4125	21.065	25.5526	28.7359	21.2032	25.4392	21.8653
953.659	17.6053	12.2942	19.9745	20.3748	21.4044	21.2417	19.4167	31.7811	20.3126	3.93031	4.49668	0.795845	9.19103	13.9679	19.7167	24.3294	20.9769	26.6459	26.9856	26.9856	27.3958	29.977	29.4712	30.4034	21.1003	25.574	28.713	21.233	25.4187	21.8807
954.211	17.4144	12.1525	20.1339	20.4854	21.4421	21.2704	19.5701	31.8656	20.4581	3.91872	4.55828	0.822258	9.21115	14.0959	19.9103	24.3082	21.0713	26.7685	27.0164	27.0164	27.506	30.0591	29.5807	30.5061	21.294	25.7821	28.9192	21.4133	25.6437	22.0598
954.764	17.531	12.2732	20.2236	20.6009	21.5257	21.3814	19.652	31.9601	20.5452	3.97111	4.64979	0.898299	9.25715	14.0913	19.9132	24.3639	21.0965	26.7939	27.0332	27.0332	27.5342	30.1218	29.6347	30.5509	21.3275	25.7758	28.9665	21.3963	25.6907	22.0795
955.316	17.4967	12.2429	20.292	20.6404	21.5496	21.4067	19.7203	31.9626	20.5882	3.9378	4.6044	0.872688	9.24902	14.0868	19.9766	24.3376	21.0301	26.7803	26.9958	26.9958	27.5221	30.1427	29.6697	30.6324	21.338	25.7967	29.037	21.4338	25.7323	22.098
955.868	17.6899	12.3639	20.3213	20.6944	21.6258	21.4755	19.6874	31.9869	20.5724	3.87271	4.46701	0.765496	9.19866	14.0504	19.8744	24.4222	21.1011	26.7786	27.0232	27.0232	27.4934	30.1071	29.566	30.537	21.1346	25.6168	28.8294	21.26	25.5516	21.938
956.421	17.5185	12.1933	20.3973	20.7563	21.6376	21.4972	19.7995	32.0328	20.6062	3.77458	4.40484	0.632796	9.22709	14.1406	19.9691	24.4941	21.2241	26.888	27.1619	27.1619	27.6331	30.1872	29.6559	30.6486	21.2236	25.7823	28.9505	21.4168	25.695	22.0687
956.973	17.4318	12.1156	20.5195	20.8241	21.6608	21.572	19.9115	32.0454	20.5951	3.79057	4.44767	0.658193	9.30543	14.1823	19.9768	24.583	21.3223	26.9971	27.2098	27.2098	27.7162	30.3021	29.7867	30.7771	21.3461	25.9187	29.0794	21.5732	25.857	22.2118
957.525	17.3418	12.0365	20.5378	20.7821	21.6376	21.5714	19.901	32.1116	20.6547	3.71355	4.46745	0.586521	9.37508	14.2348	20.0888	24.5675	21.2771	26.9947	27.1665	27.1665	27.7703	30.4494	29.9764	30.9448	21.5627	26.1107	29.3316	21.7884	26.0661	22.4151
958.077	17.6156	12.3124	20.4183	20.7387	21.5892	21.5536	19.7914	32.1267	20.664	3.72822	4.45231	0.569159	9.36484	14.1323	19.9756	24.5303	21.1847	26.9168	27.051	27.051	27.6873	30.3556	29.8538	30.8297	21.3999	25.8951	29.124	21.5458	25.8436	22.1838
958.629	17.6051	12.3188	20.4162	20.7359	21.6181	21.5421	19.7501	32.2053	20.7492	3.77588	4.50444	0.647526	9.41786	14.1658	20.0401	24.5092	21.2296	26.9311	27.1048	27.1048	27.7549	30.3946	29.8581	30.8359	21.3718	25.911	29.1423	21.5375	25.8897	22.1968
959.181	17.6134	12.3384	20.4386	20.8266	21.6853	21.6229	19.8109	32.1995	20.7083	3.89832	4.54975	0.772606	9.42756	14.1818	20.0202	24.5602	21.2648	26.9853	27.19	27.19	27.8155	30.4091	29.7893	30.7733	21.3367	25.8573	29.0531	21.5106	25.8335	22.1507
959.733	17.3856	12.0721	20.6071	20.9294	21.804	21.7414	19.9686	32.2571	20.7822	3.99429	4.64049	0.862332	9.52478	14.2953	20.1753	24.6114	21.3611	27.1039	27.2524	27.2524	27.9091	30.5814	29.9761	30.9535	21.5521	26.1174	29.336	21.7733	26.0738	22.4093
960.285	17.2785	11.9527	20.645	21.0009	21.8062	21.8055	20.0587	32.3722	20.8378	4.04023	4.69585	0.878317	9.60988	14.353	20.2253	24.7648	21.4559	27.2203	27.3696	27.3696	28.0105	30.6157	30.0665	31.055	21.6506	26.2368	29.4435	21.9025	26.1234	22.5215
960.837	17.3319	11.9548	20.6748	21.01	21.8012	21.7982	20.0622	32.3451	20.8544	3.95974	4.61103	0.715412	9.57612	14.3942	20.2926	24.7892	21.4813	27.2499	27.352	27.352	28.0267	30.5705	30.0229	31.0132	21.5825	26.2173	29.3998	21.823	26.0776	22.4769
961.389	17.5128	12.1372	20.5816	20.9758	21.7707	21.777	19.9638	32.3399	20.8198	3.8535	4.48081	0.591889	9.47437	14.4045	20.2976	24.8297	21.5286	27.2691	27.3768	27.3768	28.0108	30.5027	29.933	30.9207	21.4716	26.1249	29.2363	21.7172	25.9461	22.3665
961.94	17.6731	12.2698	20.5996	20.9683	21.8118	21.759	19.9302	32.2463	20.8163	3.7783	4.4086	0.484121	9.38909	14.3466	20.2432	24.7268	21.4329	27.1204	27.2116	27.2116	27.8883	30.505	29.8227	30.8394	21.4101	26.0304	29.1072	21.604	25.8521	22.293
962.492	17.8216	12.433	20.5147	20.9233	21.8138	21.7317	19.8703	32.3602	20.8779	3.80837	4.44563	0.479461	9.41744	14.307	20.1467	24.7569	21.4801	27.1082	27.2164	27.2164	27.883	30.638	29.8832	30.9047	21.4436	26.0514	29.106	21.6173	25.8473	22.2835
963.044	17.523	12.1486	20.6787	21.0008	21.8181	21.7722	19.9857	32.4187	20.9629	3.84811	4.59139	0.635238	9.57927	14.3811	20.2002	24.8091	21.5239	27.179	27.3316	27.3316	28.0185	30.7309	29.9975	31.0444	21.6388	26.2278	29.3397	21.8225	26.1242	22.5254
963.595	17.4034	12.0506	20.7294	21.0844	21.8632	21.8411	20.0137	32.4875	20.985	3.87695	4.62356	0.689927	9.69579	14.4359	20.2654	24.8619	21.609	27.3198	27.4373	27.4373	28.1565	30.8614	30.174	31.1907	21.7681	26.3979	29.4997	21.9807	26.3024	22.6326
964.147	16.9397	11.599	21.0897	21.3165	21.9948	22.0358	20.3005	32.4621	21.0097	3.96906	4.72598	0.84574	9.8831	14.5454	20.48	24.9258	21.713	27.4785	27.6508	27.6508	28.3585	31.0033	30.4198	31.4882	22.0492	26.7345	29.8716	22.3855	26.7134	23.0276
964.698	17.2214	11.8653	21.0862	21.369	22.0951	22.0786	20.2946	32.4727	20.994	3.92391	4.62556	0.713771	9.83322	14.5136	20.4452	24.8975	21.6956	27.4486	27.5666	27.5666	28.336	31.0203	30.3981	31.4339	21.8913	26.6144	29.7275	22.2133	26.4914	22.7869
965.25	17.3529	11.9781	21.0486	21.3249	22.0596	22.0433	20.251	32.4945	21.025	3.8661	4.49	0.594598	9.723	14.4852	20.4208	24.8846	21.6833	27.4228	27.5347	27.5347	28.2906	31.0236	30.3751	31.4332	21.8463	26.5838	29.7117	22.1282	26.4199	22.7249
965.801	17.7169	12.3167	20.8758	21.1987	21.9838	21.9616	20.0995	32.5467	21.0698	3.83398	4.3854	0.498837	9.57126	14.4967	20.3689	24.8838	21.6376	27.3732	27.4151	27.4151	28.2181	30.9748	30.2392	31.2815	21.6725	26.3603	29.4895	21.8409	26.16	22.4464
966.353	17.7053	12.2773	20.8771	21.1588	21.9552	21.9464	20.0402	32.6729	21.1696	3.85012	4.34737	0.505772	9.58954	14.548	20.4397	24.8448	21.6171	27.3631	27.3598	27.3598	28.1923	31.0622	30.2926	31.3801	21.7454	26.4082	29.5549	21.9203	26.278	22.5337
966.904	17.7706	12.3428	20.8919	21.1502	21.9887	21.9854	20.0471	32.6996	21.1829	3.89521	4.44179	0.603469	9.70605	14.5826	20.4125	24.9161	21.6679	27.4037	27.3956	27.3956	28.273	30.9957	30.2212	31.3014	21.6518	26.2887	29.4416	21.8413	26.2061	22.4239
967.455	17.5205	12.1137	20.9685	21.2236	22.0094	22.0254	20.1108	32.7589	21.2472	3.83172	4.37087	0.57456	9.78907	14.5997	20.4727	24.9386	21.7354	27.48	27.4859	27.4859	28.3552	31.0201	30.301	31.4041	21.7676	26.4104	29.544	21.9822	26.3088	22.5809
968.007	17.6028	12.2249	20.9799	21.2291	21.9979	22.0493	20.1184	32.775	21.2911	3.8735	4.43659	0.635672	9.81397	14.5912	20.4579	25.0445	21.7829	27.5255	27.5391	27.5391	28.3894	31.0382	30.2885	31.3774	21.7467	26.3997	29.5085	21.9818	26.2734	22.602
968.558	17.4616	12.0839	21.0838	21.3068	22.0325	22.0825	20.2122	32.7789	21.3401	3.8172	4.39057	0.557576	9.78762	14.6615	20.5872	25.0548	21.8173	27.5552	27.5969	27.5969	28.4296	31.2076	30.4345	31.5048	21.9005	26.5562	29.6639	22.1384	26.4372	22.8057
969.109	17.5142	12.1661	21.1153	21.3468	22.0688	22.1134	20.2008	32.8117	21.3346	3.8003	4.4485	0.563328	9.82357	14.6632	20.5789	25.1122	21.8297	27.5729	27.6432	27.6432	28.4736	31.2842	30.4877	31.5474	21.875	26.5842	29.6994	22.1612	26.4952	22.838
969.66	17.3318	12.0192	21.0949	21.3318	22.027	22.1157	20.2425	32.7055	21.2835	3.74856	4.39763	0.484986	9.8783	14.7094	20.6521	25.1134	21.8644	27.5831	27.6984	27.6984	28.5445	31.4028	30.6123	31.7023	22.0061	26.717	29.8753	22.2851	26.6319	22.9586
970.211	17.4386	12.1128	21.0375	21.3214	22.036	22.138	20.235	32.7135	21.3154	3.83405	4.46704	0.567655	9.92908	14.7093	20.6267	25.1617	21.9217	27.6035	27.678	27.678	28.5647	31.3446	30.5298	31.6294	21.8874	26.6013	29.7552	22.2004	26.5299	22.8327
970.762	17.4985	12.1347	21.0403	21.3195	22.0745	22.16	20.2818	32.7479	21.3357	3.91675	4.49244	0.585321	9.93908	14.7325	20.6552	25.1039	21.8978	27.535	27.5704	27.5704	28.4975	31.3729	30.5334	31.6623	21.9231	26.6161	29.7667	22.2088	26.5288	22.8095
971.313	17.6873	12.2589	21.0569	21.3674	22.1476	22.1417	20.2385	32.8097	21.3824	3.93671	4.49558	0.547245	9.90454	14.7257	20.5866	25.1855	21.9552	27.568	27.5921	27.5921	28.5259	31.3493	30.498	31.6125	21.8502	26.5601	29.6734	22.1151	26.4654	22.7301
971.864	17.7073	12.2729	21.1129	21.4433	22.1973	22.1885	20.2761	32.9035	21.4184	4.00887	4.54233	0.515322	9.95275	14.7544	20.6256	25.2187	21.9371	27.6142	27.6657	27.6657	28.55	31.4511	30.5845	31.7291	21.9101	26.6189	29.7448	22.1716	26.528	22.8031
972.415	17.6903	12.278	21.1583	21.5042	22.1912	22.2196	20.2938	32.8941	21.4378	3.96184	4.52448	0.477933	10.0002	14.858	20.7291	25.3054	22.0124	27.6893	27.7537	27.7537	28.6399	31.456	30.5806	31.7132	21.9367	26.5812	29.7496	22.1971	26.5859	22.8041
972.966	17.381	12.0259	21.336	21.6485	22.253	22.3604	20.4835	32.9506	21.4838	4.04983	4.63643	0.56793	10.1318	14.9287	20.84	25.3067	22.0645	27.7826	27.8146	27.8146	28.7396	31.5717	30.7313	31.8672	22.0766	26.7477	29.8976	22.4289	26.784	22.988
973.516	17.4727	12.1052	21.3265	21.6464	22.2488	22.3558	20.4188	32.9166	21.4513	3.96956	4.54863	0.466027	10.0419	14.9073	20.8128	25.2733	22.0588	27.7404	27.7498	27.7498	28.6846	31.5873	30.756	31.8923	22.0977	26.745	29.8908	22.4105	26.7896	22.9411
974.067	17.5907	12.1884	21.2804	21.5695	22.2391	22.3008	20.3347	32.9289	21.4704	4.06341	4.58626	0.446521	10.0235	14.8213	20.7193	25.2223	21.9825	27.7039	27.6608	27.6608	28.6278	31.6165	30.7646	31.9264	22.0371	26.7295	29.8518	22.3166	26.6847	22.879
974.618	17.8389	12.4059	21.2443	21.5077	22.2585	22.2712	20.2546	32.9795	21.4572	4.14938	4.64462	0.484647	10.0047	14.8021	20.6903	25.2264	21.9808	27.6847	27.6587	27.6587	28.6078	31.5786	30.668	31.84	21.9286	26.5621	29.7285	22.151	26.5285	22.7027
975.168	17.8501	12.4441	21.2392	21.4765	22.2572	22.2403	20.2663	32.9964	21.4957	4.21198	4.73303	0.576938	10.1067	14.8841	20.8024	25.2449	22.0228	27.731	27.6745	27.6745	28.6551	31.665	30.7536	31.9151	21.9966	26.6508	29.8314	22.259	26.6093	22.8132
975.719	17.6605	12.323	21.3441	21.6001	22.2897	22.321	20.4107	32.9993	21.5257	4.26179	4.82272	0.740227	10.2526	15.0001	20.9071	25.3732	22.1794	27.8519	27.8341	27.8341	28.7931	31.7988	30.9092	32.021	22.1354	26.8279	30.0089	22.4529	26.8027	22.9982
976.27	17.6105	12.2798	21.3494	21.6129	22.2526	22.2962	20.4366	32.9812	21.5461	4.19092	4.76869	0.69563	10.3008	15.0693	20.9736	25.4362	22.2215	27.9085	27.8711	27.8711	28.8463	31.9153	31.0274	32.1504	22.2549	26.9645	30.1521	22.5901	26.9651	23.1004
976.82	17.3666	12.0305	21.574	21.8455	22.3465	22.4684	20.6631	33.0071	21.5349	4.13972	4.74284	0.666726	10.3763	15.1034	21.0204	25.5207	22.3389	28.0133	27.9967	27.9967	29.0067	31.9646	31.1277	32.2481	22.3702	27.0738	30.2782	22.6963	27.1119	23.2058
977.37	17.5391	12.1541	21.5334	21.8173	22.3932	22.4633	20.6052	33.031	21.5526	4.12884	4.74629	0.546836	10.3134	15.0399	20.95	25.5073	22.3166	27.963	27.9091	27.9091	28.9937	31.9261	31.0215	32.0223	22.1083	26.7774	29.9904	22.4159	26.8301	22.8957
977.921	17.7442	12.3122	21.4359	21.7765	22.3733	22.441	20.4874	33.0282	21.5336	4.03305	4.60303	0.38796	10.1935	14.9645	20.8751	25.4617	22.282	27.8517	27.831	27.831	28.9044	31.9048	30.9676	31.8925	21.9895	26.6508	29.8461	22.3112	26.6546	22.775
978.471	17.8936	12.4806	21.3741	21.658	22.3417	22.3508	20.3767	33.0907	21.5995	3.97242	4.51946	0.266775	10.0791	14.9482	20.896	25.5284	22.2805	27.8562	27.8524	27.8524	28.9336	31.9605	30.9288	31.8783	21.9534	26.6286	29.8034	22.3272	26.6051	22.7425
979.021	18.1415	12.6792	21.2617	21.5535	22.2388	22.2762	20.217	33.1731	21.6523	3.90657	4.43229	0.208062	10.0412	14.9551	20.9025	25.5487	22.2895	27.8723	27.8992	27.8992	28.9039	32.0231	30.9779	32.0623	22.1165	26.7764	29.956	22.4789	26.736	22.8662
979.572	17.9679	12.4959	21.3782	21.6309	22.2714	22.3331	20.331	33.1963	21.7027	4.01545	4.58366	0.329762	10.1953	15.0536	21.0295	25.5931	22.3407	27.9461	27.9322	27.9322	28.9738	32.1239	31.1097	32.262	22.2859	26.975	30.1838	22.6501	26.944	23.0583
980.122	17.966	12.4719	21.3104	21.6767	22.2666	22.4009	20.2489	33.2439	21.7492	4.10673	4.63513	0.427606	10.2922	15.1135	21.0122	25.5076	22.2855	27.8628	27.8461	27.8461	28.8919	32.1611	31.2044	32.3192	22.3262	27.0192	30.2434	22.6827	27.0032	23.1017
980.672	17.6384	12.1852	21.5658	21.8946	22.4022	22.5405	20.5024	33.2253	21.7339	4.15214	4.70702	0.512847	10.4155	15.1878	21.1352	25.5483	22.3653	27.9427	27.9123	27.9123	29.0305	32.2721	31.3148	32.4457	22.4623	27.1818	30.4369	22.8783	27.2375	23.2814
981.222	17.5705	12.1643	21.629	21.9412	22.4793	22.5624	20.5547	33.2771	21.7759	4.1569	4.71106	0.513929	10.4371	15.2156	21.1857	25.6522	22.4323	28.0166	28.013	28.013	29.14	32.3096	31.3501	32.4873	22.5265	27.2151	30.4689	22.8992	27.2961	23.3741
981.772	17.3903	11.9983	21.7954	22.0176	22.5994	22.572	20.7398	33.2263	21.7213	4.14128	4.71492	0.492182	10.4764	15.2097	21.2658	25.663	22.4228	28.0089	28.0153	28.0153	29.2563	32.3037	31.3288	32.4777	22.5037	27.1907	30.4322	22.9008	27.3089	23.3737
982.322	17.6177	12.2121	21.6889	21.8934	22.5668	22.5034	20.6164	33.2016	21.6767	4.12731	4.63933	0.419308	10.3853	15.1707	21.1691	25.6988	22.4362	27.9994	28.0142	28.0142	29.2594	32.3486	31.3586	32.4942	22.4801	27.1362	30.3757	22.8459	27.2037	23.3042
982.872	17.6533	12.2143	21.7119	21.8933	22.5367	22.5019	20.6356	33.269	21.7164	4.24434	4.69186	0.486592	10.4868	15.2158	21.177	25.6552	22.4331	27.9808	27.9894	27.9894	29.2522	32.3404	31.3856	32.5168	22.4334	27.1677	30.3575	22.8724	27.2246	23.2487
983.422	17.8983	12.4486	21.682	21.8761	22.5134	22.516	20.5803	33.3852	21.83	4.32621	4.74178	0.535939	10.5627	15.1893	21.0699	25.7068	22.5344	28.0508	28.037	28.037	29.2137	32.4233	31.4167	32.591	22.4782	27.1909	30.4101	22.8283	27.2358	23.2377
983.972	17.8062	12.3588	21.693	21.9339	22.5222	22.5295	20.603	33.5016	21.9676	4.28952	4.75449	0.458	10.6632	15.2262	21.1283	25.677	22.5351	28.0417	27.9752	27.9752	29.2205	32.4334	31.4493	32.6136	22.5049	27.2215	30.3967	22.8405	27.2929	23.2926
984.522	17.6993	12.3323	21.8318	22.0813	22.6117	22.6666	20.7354	33.5112	21.9736	4.11158	4.65417	0.346449	10.6235	15.2578	21.1949	25.6999	22.5699	28.0985	28.0391	28.0391	29.3056	32.5123	31.52	32.6999	22.6168	27.2738	30.4738	22.9084	27.3626	23.4147
985.071	17.7794	12.3822	21.7463	22.0001	22.4955	22.6172	20.6457	33.4596	21.9218	4.0557	4.56425	0.240133	10.5534	15.2749	21.2309	25.6971	22.5488	28.0865	28.022	28.022	29.3142	32.4944	31.4928	32.6666	22.5611	27.2266	30.3845	22.8739	27.2817	23.3405
985.621	17.952	12.531	21.7851	22.0465	22.5197	22.6863	20.6882	33.4524	21.9002	4.07425	4.58342	0.309388	10.5551	15.2676	21.2576	25.761	22.6018	28.1145	28.0548	28.0548	29.341	32.4921	31.4753	32.6324	22.5202	27.2303	30.3835	22.8414	27.2055	23.2991
986.171	18.0205	12.6011	21.7274	21.9864	22.4917	22.6577	20.6027	33.4225	21.916	4.00319	4.5372	0.224119	10.5356	15.2715	21.2846	25.798	22.6099	28.0929	27.9978	27.9978	29.306	32.5077	31.4713	32.6423	22.48	27.2469	30.3867	22.8202	27.1871	23.2792
986.72	18.1484	12.7408	21.6772	21.957	22.4998	22.6472	20.5505	33.4994	21.9322	3.91696	4.48988	0.131437	10.5024	15.2683	21.2991	25.8857	22.657	28.1364	28.0438	28.0438	29.3473	32.5877	31.5327	32.6659	22.476	27.2278	30.3658	22.8071	27.1797	23.2596
987.27	18.0657	12.6965	21.6896	21.9403	22.4972	22.6333	20.5077	33.5352	21.9537	3.93484	4.45433	0.0689479	10.4959	15.3229	21.3675	25.8428	22.6138	28.1176	28.0458	28.0458	29.3578	32.6587	31.6025	32.7561	22.5361	27.2723	30.4166	22.8731	27.2756	23.3029
987.82	18.1059	12.6811	21.7362	22.014	22.5774	22.6718	20.5553	33.6133	21.9821	4.08028	4.59413	0.209407	10.5873	15.3232	21.342	25.8435	22.5996	28.1211	28.0291	28.0291	29.3607	32.7056	31.6165	32.7504	22.5679	27.2304	30.418	22.9214	27.2618	23.3163
988.369	18.0002	12.5851	21.8983	22.1477	22.6878	22.7616	20.6906	33.6401	22.0686	4.09825	4.56441	0.17778	10.6377	15.3453	21.3656	25.8557	22.616	28.1984	27.9968	27.9968	29.4466	32.6689	31.591	32.7557	22.5863	27.2593	30.4474	22.9873	27.2881	23.3457
988.918	18.0551	12.6103	21.8856	22.1635	22.7094	22.7465	20.7308	33.6338	22.0707	4.13754	4.65305	0.254933	10.6608	15.3482	21.3102	25.9599	22.6648	28.2692	28.0245	28.0245	29.5009	32.6634	31.5089	32.6918	22.5121	27.1872	30.3918	22.9176	27.2501	23.2932
989.468	17.9812	12.5316	21.9094	22.1326	22.6879	22.713	20.7293	33.6539	22.1296	4.18719	4.66151	0.252852	10.6843	15.3973	21.3521	25.9757	22.7006	28.2982	28.0486	28.0486	29.5725	32.7212	31.5099	32.7422	22.5014	27.1974	30.3952	22.9113	27.2819	23.2666
990.017	17.9478	12.5106	21.9272	22.1286	22.6837	22.7172	20.7572	33.623	22.1186	4.39519	4.93074	0.497558	10.8041	15.5034	21.4321	26.0172	22.7364	28.296	28.0971	28.0971	29.5568	32.8429	31.595	32.8552	22.5256	27.268	30.48	22.9295	27.3529	23.3209
990.566	17.7467	12.3779	22.0904	22.2464	22.716	22.8499	20.8956	33.6571	22.1917	4.45446	4.94556	0.506572	10.947	15.5746	21.5564	25.9978	22.767	28.3206	28.1376	28.1376	29.6604	32.9259	31.7885	33.0359	22.6959	27.4749	30.6619	23.1339	27.5594	23.5876
991.116	18.0498	12.6889	22.0388	22.2244	22.7001	22.8796	20.8199	33.6905	22.2195	4.39698	4.89376	0.413088	10.8655	15.5225	21.4814	26.0161	22.8057	28.3265	28.1769	28.1769	29.6647	32.9374	31.8014	32.9761	22.6754	27.4312	30.6115	23.0945	27.5025	23.5011
991.665	17.9968	12.6391	22.0172	22.2332	22.6998	22.8602	20.8255	33.7576	22.2432	4.37698	4.85391	0.410044	10.9252	15.5119	21.4678	25.9858	22.8022	28.2665	28.1686	28.1686	29.7242	32.9632	31.8296	32.9709	22.7267	27.4803	30.6841	23.1698	27.5859	23.6118
992.214	18.2676	12.8464	21.8991	22.1359	22.7095	22.7802	20.6694	33.8169	22.2421	4.24669	4.73244	0.213468	10.7733	15.4396	21.3222	26.0229	22.7989	28.2636	28.1256	28.1256	29.6524	32.9467	31.7406	32.8831	22.6188	27.3452	30.5392	23.0279	27.3893	23.3668
992.763	18.1701	12.7444	21.8642	22.1312	22.675	22.7736	20.6757	33.7926	22.2452	4.20469	4.68932	0.18585	10.8366	15.4701	21.4156	26.0779	22.8295	28.3255	28.1416	28.1416	29.7376	32.9599	31.7954	32.9482	22.652	27.428	30.6053	23.0404	27.4871	23.4588
993.312	18.0665	12.6774	22.0365	22.239	22.7004	22.8608	20.7698	33.8547	22.3196	4.13538	4.63564	0.142017	10.8843	15.5531	21.5649	26.1118	22.9093	28.4129	28.2288	28.2288	29.7778	33.0038	31.8722	33.0581	22.8086	27.5463	30.7417	23.2006	27.614	23.574
993.861	17.7898	12.4236	22.2023	22.3639	22.6973	22.9288	20.9362	33.805	22.3276	4.20513	4.66583	0.29896	11.0471	15.6505	21.7624	26.1786	22.9883	28.4982	28.3863	28.3863	29.9178	33.1218	31.9821	33.1979	22.9692	27.6946	30.9297	23.4146	27.8629	23.816
994.41	17.8819	12.507	22.2995	22.4301	22.7775	22.9919	20.9774	33.8062	22.3109	4.38831	4.80666	0.474899	11.1088	15.6655	21.7239	26.1175	22.9485	28.4024	28.3442	28.3442	29.8539	33.1618	31.9586	33.1816	22.8992	27.6438	30.8579	23.4214	27.7916	23.7449
994.959	17.9964	12.5497	22.2009	22.3526	22.8027	22.9465	20.8717	33.8447	22.3323	4.31507	4.80826	0.438319	11.0983	15.6057	21.6663	26.1856	22.961	28.4454	28.341	28.341	29.9113	33.1355	31.9622	33.1501	22.7712	27.5743	30.7512	23.3011	27.689	23.6109
995.508	18.2385	12.7695	22.1371	22.3122	22.8402	22.936	20.7593	33.9283	22.3462	4.39739	4.89553	0.444959	11.1209	15.5614	21.5822	26.1518	22.9654	28.4035	28.2481	28.2481	29.8341	33.0483	31.863	33.0748	22.635	27.4259	30.5753	23.1121	27.4823	23.4242
996.057	17.9415	12.4961	22.196	22.3322	22.8063	22.9121	20.7808	33.9424	22.3426	4.28866	4.87508	0.316522	11.1874	15.6363	21.7383	26.2016	23.0288	28.5006	28.2887	28.2887	29.9193	33.1121	31.9658	33.2298	22.7965	27.54	30.7209	23.2489	27.6529	23.609
996.605	18.1643	12.713	22.16	22.3464	22.783	22.9109	20.7325	33.852	22.2815	4.34333	4.84027	0.229871	11.1085	15.6458	21.696	26.2024	22.9927	28.4774	28.2136	28.2136	29.8256	33.1678	31.8733	33.157	22.7614	27.4313	30.5727	23.094	27.5112	23.4878
997.154	18.0721	12.6543	22.157	22.3361	22.7764	22.8634	20.7831	33.8032	22.313	4.33532	4.8108	0.245045	11.1127	15.7216	21.7615	26.2363	22.9806	28.4518	28.2307	28.2307	29.8445	33.204	31.9301	33.1635	22.7922	27.3938	30.6079	23.1021	27.5035	23.4563
997.703	18.3748	12.9354	22.1248	22.3395	22.8248	22.8828	20.7587	33.8987	22.3493	4.41255	4.74734	0.27566	11.0898	15.6878	21.6467	26.3435	23.0357	28.4947	28.2862	28.2862	29.863	33.1979	31.9044	33.1223	22.7651	27.3398	30.5581	22.9715	27.4191	23.3369
998.251	18.2101	12.7769	22.2539	22.402	22.8785	22.9592	20.8876	33.9504	22.37	4.40948	4.78573	0.275829	11.1629	15.6815	21.6735	26.4084	23.1267	28.542	28.4048	28.4048	30.0172	33.3075	32.0047	33.2455	22.8777	27.4609	30.7312	23.1396	27.6286	23.4866
998.8	18.216	12.7884	22.2993	22.4784	22.8918	23.0016	20.8752	34.0623	22.4128	4.50083	4.89382	0.337036	11.209	15.6504	21.6194	26.4731	23.1713	28.5766	28.4333	28.4333	30.081	33.3835	32.0252	33.2442	22.9304	27.5663	30.7598	23.1696	27.7639	23.5762
999.348	18.1028	12.6867	22.3097	22.5157	22.8775	22.9542	20.9112	34.1359	22.4867	4.45803	4.91823	0.341384	11.2278	15.6684	21.6496	26.4925	23.0934	28.5857	28.4089	28.4089	30.115	33.5513	32.1372	33.2923	22.9765	27.6704	30.8321	23.265	27.8356	23.6207
999.897	18.2632	12.8719	22.2351	22.4976	22.8987	22.9667	20.8693	34.2085	22.52	4.50089	4.9397	0.363459	11.2055	15.6563	21.5969	26.4528	23.0578	28.5141	28.3345	28.3345	30.0296	33.4966	32.1265	33.2108	22.9077	27.6276	30.7735	23.2309	27.7661	23.5206
1000.45	18.1428	12.7615	22.3509	22.5337	22.973	23.0421	20.9878	34.1868	22.5339	4.42867	4.87824	0.30584	11.2822	15.7108	21.7016	26.3943	23.0316	28.5099	28.3145	28.3145	30.0547	33.5944	32.2822	33.3596	22.9681	27.7883	30.95	23.3901	27.9049	23.6649
1000.99	18.1791	12.7655	22.4206	22.5555	23.0183	23.1371	20.9893	34.1532	22.4475	4.52322	4.97699	0.336925	11.3871	15.7602	21.7311	26.3497	23.1103	28.447	28.2377	28.2377	30.0221	33.5524	32.2501	33.3641	22.9411	27.7651	30.9082	23.4288	27.9079	23.6756
1001.54	17.9584	12.5514	22.5189	22.5767	22.9912	23.0876	21.0425	34.1604	22.4773	4.58985	5.0039	0.423693	11.5414	15.8691	21.8347	26.4174	23.1423	28.5563	28.2941	28.2941	30.1538	33.6254	32.3503	33.5156	23.0488	27.9143	31.0684	23.5662	28.0887	23.9123
1002.09	18.1078	12.6596	22.4822	22.6107	22.9779	23.0958	21.0333	34.1195	22.4005	4.58827	5.04586	0.411558	11.5477	15.9068	21.8312	26.4102	23.2107	28.5873	28.312	28.312	30.1727	33.7392	32.3798	33.551	23.1057	27.9512	31.0939	23.6175	28.1122	23.9751
1002.64	18.1375	12.7212	22.5133	22.6173	22.9847	23.125	21.0942	34.1108	22.5247	4.54031	4.98824	0.383645	11.5291	15.926	21.8546	26.4147	23.2357	28.6515	28.4272	28.4272	30.2345	33.7524	32.3526	33.4735	23.1269	27.9493	31.1149	23.585	28.1503	24.0097
1003.19	18.409	12.9906	22.4928	22.6109	23.0274	23.2122	21.0185	34.0525	22.4985	4.53219	4.93298	0.310949	11.3824	15.9159	21.8023	26.4088	23.2643	28.599	28.436	28.436	30.1718	33.7857	32.352	33.3369	22.9937	27.8009	30.9517	23.4517	27.9675	23.8276
1003.73	18.3552	12.9582	22.4974	22.5808	22.9843	23.2067	20.9844	34.0823	22.6048	4.50057	4.80346	0.242426	11.3148	15.8843	21.783	26.5236	23.2985	28.6827	28.494	28.494	30.2258	33.7194	32.3042	33.289	22.9701	27.7533	30.8951	23.417	27.9877	23.7613
1004.28	18.1727	12.7913	22.5414	22.6465	22.9754	23.1703	21.0315	34.1431	22.6508	4.53378	4.89301	0.29702	11.401	15.965	21.8935	26.6986	23.4168	28.768	28.6528	28.6528	30.386	33.7793	32.4032	33.4464	23.0659	27.8198	31.0005	23.5571	28.0772	23.8485
1004.83	17.889	12.4643	22.6159	22.735	22.9956	23.1366	21.1907	34.2505	22.731	4.46653	4.86718	0.253392	11.5515	16.0305	22.0555	26.7135	23.4838	28.8167	28.6727	28.6727	30.449	33.8112	32.4016	33.5709	23.2138	27.9349	31.1476	23.6989	28.3136	24.0146
1005.38	17.9645	12.5754	22.6619	22.7825	23.0704	23.1895	21.1841	34.3246	22.7143	4.4912	4.92296	0.227298	11.5628	16.0384	22.0661	26.7029	23.4279	28.7756	28.6222	28.6222	30.4425	33.8345	32.4022	33.5991	23.1949	27.9151	31.1699	23.713	28.2338	23.9195
1005.93	17.5922	12.2746	22.9071	23.0002	23.1742	23.388	21.4719	34.3446	22.6497	4.54509	4.96656	0.286971	11.6682	16.1022	22.1512	26.6707	23.4724	28.8409	28.6713	28.6713	30.5448	33.9794	32.5853	33.8049	23.4366	28.2427	31.5003	24.054	28.6093	24.2511
1006.47	17.5239	12.2903	23.0043	23.0873	23.2316	23.4886	21.5397	34.3713	22.6684	4.69612	5.07409	0.443643	11.7391	16.1125	22.1539	26.5971	23.4086	28.8131	28.6268	28.6268	30.5091	34.0069	32.6428	33.811	23.5018	28.3078	31.5732	24.1138	28.6087	24.2792
1007.02	17.3095	12.0395	23.0963	23.1635	23.232	23.5207	21.6676	34.4224	22.7243	4.72562	5.175	0.581419	11.9311	16.2182	22.2601	26.5928	23.4479	28.8121	28.6766	28.6766	30.5797	34.113	32.9395	33.8464	23.804	28.4541	31.6486	24.2059	28.7493	24.4992
1007.57	17.9817	12.6209	22.779	22.9025	23.1612	23.3189	21.302	34.3558	22.7115	4.62075	4.9764	0.329907	11.8036	16.0619	22.0233	26.6422	23.4231	28.7495	28.5464	28.5464	30.4919	33.9616	32.7124	33.5518	23.4498	28.0189	31.1979	23.7597	28.2309	24.0226
1008.12	18.0764	12.6858	22.7818	22.8466	23.0906	23.2422	21.2163	34.382	22.82	4.52294	4.88212	0.182982	11.7813	16.0187	21.9484	26.7593	23.5276	28.7838	28.6124	28.6124	30.6052	34.013	32.7819	33.6861	23.494	28.0423	31.2343	23.798	28.2633	24.0398
1008.67	18.4375	13.0512	22.6207	22.6917	23.0761	23.16	21.0688	34.3991	22.8011	4.41861	4.68072	-0.0682494	11.6424	15.9218	21.8113	26.744	23.5102	28.6982	28.5252	28.5252	30.5079	34.0216	32.5773	33.7062	23.2477	27.909	31.1805	23.6736	28.1307	23.8502
1009.21	18.0701	12.7192	22.8387	22.8251	23.1182	23.2639	21.261	34.3709	22.8119	4.42991	4.76388	0.0478304	11.7079	16.0246	21.924	26.6615	23.453	28.6859	28.491	28.491	30.5081	34.2566	32.8693	33.9973	23.5347	28.2575	31.5615	23.9464	28.5448	24.2218
1009.76	18.2081	12.8487	22.8582	22.8955	23.1823	23.3175	21.3092	34.4212	22.7477	4.49359	4.91769	0.228328	11.7339	16.1259	22.0046	26.8099	23.5803	28.8054	28.6374	28.6374	30.6099	34.1507	32.7294	33.7941	23.477	28.1847	31.4444	23.9179	28.4121	24.1025
1010.31	17.802	12.4378	23.1796	23.1333	23.2968	23.4671	21.5542	34.5114	22.8869	4.61272	5.15889	0.489777	11.95	16.2803	22.2385	26.9135	23.7077	28.9564	28.7778	28.7778	30.8472	34.1637	32.7889	33.9372	23.668	28.4218	31.671	24.2003	28.696	24.395
1010.86	18.4372	13.0109	22.9382	22.9552	23.2682	23.3525	21.3235	34.6637	22.9439	4.68709	5.11478	0.445273	11.8552	16.1921	22.0787	26.9525	23.6766	28.8424	28.6886	28.6886	30.6745	33.9415	32.4696	33.5435	23.2986	28.0322	31.1916	23.7896	28.176	23.8889
1011.4	18.1089	12.7117	23.1487	23.0607	23.3366	23.5098	21.5323	34.6385	22.9942	4.69267	5.11827	0.415059	11.9762	16.1733	22.1582	26.9561	23.6499	28.9323	28.7176	28.7176	30.6951	34.163	32.7276	33.7712	23.5074	28.3066	31.5234	24.0181	28.5185	24.2751
1011.95	18.3767	12.9664	22.6926	22.6913	23.2208	23.3755	21.102	34.5852	22.8918	4.7704	5.12031	0.416235	11.8495	16.112	22.0239	26.9361	23.5986	28.841	28.642	28.642	30.6038	34.1529	32.6569	33.6104	23.3567	28.1277	31.2641	23.7851	28.3029	24.0216
1012.5	18.2508	12.8132	22.771	22.6952	23.1945	23.3887	21.1445	34.5767	22.8996	4.53034	4.85609	0.123822	11.8505	16.0775	22.0944	26.9168	23.611	28.9457	28.6568	28.6568	30.7083	34.2384	32.7068	33.7028	23.4594	28.2216	31.45	23.9582	28.482	24.1624
1013.05	18.2576	12.8671	22.7423	22.7014	23.1393	23.3311	21.0985	34.488	22.7922	4.64677	4.91146	0.232101	11.937	16.2355	22.2082	26.8731	23.5315	28.7886	28.5682	28.5682	30.672	34.264	32.7118	33.7705	23.4963	28.2174	31.3788	23.9232	28.5013	24.1378
1013.59	18.3364	12.9404	23.1702	23.0107	23.2528	23.46	21.4749	34.5119	22.8286	4.40963	4.72929	-0.0694568	11.9244	16.2408	22.2564	26.8151	23.5143	28.7983	28.5362	28.5362	30.561	34.317	32.6862	33.7285	23.3732	28.1703	31.3951	23.8843	28.5245	24.1018
1014.14	18.3125	12.9474	23.2129	23.0901	23.3301	23.5711	21.572	34.6572	22.9945	4.74044	5.1131	0.281329	12.1019	16.4004	22.4101	26.9176	23.6448	28.8704	28.6767	28.6767	30.6416	34.5274	32.9532	34.017	23.6017	28.3956	31.577	24.0116	28.736	24.3161
1014.69	18.812	13.2684	23.0237	22.9578	23.3647	23.4957	21.4104	34.8371	23.172	4.67522	5.07489	0.147761	12.0298	16.2621	22.2233	26.9492	23.729	28.9411	28.6668	28.6668	30.661	34.5792	32.9757	34.0602	23.4844	28.3574	31.5619	23.9418	28.6264	24.2073
1015.23	19.0755	13.5285	22.8992	22.8755	23.359	23.5195	21.3992	34.9201	23.3077	4.99816	5.3582	0.485175	12.1241	16.3632	22.2893	27.0484	23.7661	29.0605	28.7592	28.7592	30.7607	34.5523	33.019	34.1087	23.55	28.4152	31.613	23.9298	28.6296	24.2414
1015.78	18.4982	13.0044	23.313	23.2552	23.5659	23.7887	21.8245	34.8599	23.2922	4.91087	5.33321	0.468411	12.2467	16.5117	22.5677	27.0504	23.7738	29.1558	28.8495	28.8495	30.9535	34.5611	33.1533	34.2749	23.7272	28.7179	31.955	24.2698	28.9418	24.6631
1016.33	18.5692	13.1227	23.2101	23.152	23.4496	23.7338	21.6538	34.8577	23.2761	4.89243	5.32883	0.407326	12.1964	16.4941	22.5211	27.038	23.7012	29.1077	28.8287	28.8287	30.9078	34.5307	33.038	34.0865	23.6511	28.5526	31.8028	24.1172	28.7775	24.4429
1016.88	18.2978	12.8993	23.3735	23.2424	23.3683	23.7288	21.6762	34.9169	23.387	4.62493	5.00669	-0.0174308	12.1727	16.4065	22.4573	27.154	23.7943	29.2374	28.9834	28.9834	30.9922	34.4864	32.9932	34.2203	23.6467	28.5716	31.8127	24.0671	28.6955	24.4209
1017.42	18.6271	13.2324	23.2174	23.0706	23.3278	23.6175	21.4415	34.8274	23.3672	4.60941	5.00355	-0.0262629	12.1349	16.2948	22.2207	27.1707	23.8153	29.1651	28.9816	28.9816	30.9642	34.5429	32.9251	34.1468	23.5037	28.3435	31.59	23.8756	28.4883	24.1546
1017.97	18.3574	13.0202	23.4293	23.2082	23.4381	23.7333	21.6932	34.7648	23.3268	4.70672	5.09497	0.0840322	12.2693	16.4184	22.334	27.1941	23.915	29.2322	29.0863	29.0863	31.1022	34.6193	33.1051	34.3788	23.6138	28.5122	31.7744	24.0113	28.6686	24.3676
1018.52	18.5847	13.1572	23.2083	23.1006	23.436	23.6044	21.5223	34.6275	23.0932	4.85533	5.19626	0.290557	12.3101	16.4794	22.3508	27.2222	23.9956	29.1507	29.0502	29.0502	31.1251	34.7801	33.192	34.2589	23.5951	28.3915	31.7631	24.0392	28.6542	24.301
1019.06	18.6207	13.1622	23.0618	22.9615	23.2832	23.4372	21.3113	34.6668	22.9937	4.95285	5.24687	0.376385	12.3118	16.4498	22.319	27.1772	23.9454	29.0512	28.8985	28.8985	30.9534	34.7557	33.1262	34.1438	23.4875	28.2385	31.6716	23.9018	28.5329	24.1277
1019.61	18.5929	13.1007	23.1182	23.049	23.3275	23.4742	21.2795	34.733	23.0992	4.80924	5.09561	0.229226	12.2669	16.1453	21.9854	27.1422	23.8617	28.9335	28.7762	28.7762	30.8397	34.9811	33.2745	34.2364	23.6553	28.3967	31.7874	24.0866	28.702	24.2528
1020.16	18.2824	12.8244	23.1648	23.0616	23.3346	23.4513	21.3228	34.7345	23.1704	4.81604	5.15104	0.309017	12.3532	16.2039	22.0777	27.0869	23.7906	28.8666	28.6923	28.6923	30.8297	35.118	33.4283	34.4105	23.8071	28.5908	31.9488	24.3019	28.9554	24.5003
1020.7	18.4686	12.9675	23.106	23.1001	23.3777	23.4492	21.335	34.8571	23.2799	4.48807	4.83898	-0.106172	12.1761	16.1301	21.9343	27.208	23.8955	29.0107	28.7794	28.7794	30.9858	35.0444	33.3247	34.3247	23.7853	28.5454	31.8518	24.2362	28.8504	24.3815
1021.25	18.5162	13.0374	23.0633	23.0459	23.4172	23.3999	21.3061	34.8385	23.1945	4.57374	4.96902	-0.034485	12.1919	16.371	22.2411	27.3033	23.9723	29.1199	28.8294	28.8294	31.0723	34.9199	33.1629	34.1852	23.626	28.3419	31.7666	24.0283	28.6698	24.1842
1021.8	18.787	13.323	23.0538	23.0416	23.4669	23.4709	21.232	34.8409	23.173	4.55281	4.96028	-0.155758	12.0566	16.3327	22.1428	27.3211	23.9509	29.0912	28.8	28.8	31.0306	34.8966	33.124	34.1115	23.6218	28.2548	31.6666	23.8604	28.546	24.0509
1022.34	18.7673	13.2979	23.075	22.9921	23.4265	23.4832	21.1809	34.7546	23.0967	4.7854	5.16272	0.0346388	12.2258	16.4546	22.3582	27.2099	23.8442	28.9947	28.6876	28.6876	30.9474	34.9977	33.1908	34.1876	23.6528	28.3049	31.6755	23.8489	28.633	24.1059
1022.89	18.7387	13.282	23.0949	23.0396	23.4178	23.4731	21.1798	34.8823	23.2191	4.91511	5.22093	0.168032	12.3396	16.5314	22.4405	27.1907	23.8171	28.9322	28.6905	28.6905	30.8891	35.0982	33.3236	34.2307	23.741	28.3668	31.6773	23.966	28.7003	24.2002
1023.43	18.555	13.0562	23.1988	23.0851	23.4288	23.4633	21.3009	34.8617	23.2284	4.88024	5.17957	0.264003	12.4724	16.571	22.5605	27.2969	23.9306	29.0891	28.7675	28.7675	30.9916	35.0779	33.3336	34.2541	23.703	28.4328	31.7335	24.0399	28.7519	24.2514
1023.98	18.8289	13.3252	23.0911	22.9652	23.4673	23.3837	21.1895	34.7624	23.1831	4.83015	5.00149	0.0909647	12.4097	16.4024	22.3396	27.3887	24.0153	29.0559	28.7951	28.7951	30.9531	35.003	33.2663	34.1138	23.5715	28.2299	31.5409	23.9314	28.5337	24.0713
1024.53	18.7815	13.2434	23.2139	23.013	23.5122	23.506	21.2631	34.7728	23.1476	4.68669	4.8991	-0.104435	12.4358	16.5088	22.4523	27.3687	24.0377	29.0827	28.7897	28.7897	31.0801	34.8798	33.1263	34.0391	23.4549	28.1351	31.445	23.836	28.4718	23.989
1025.07	18.7734	13.2599	23.3435	23.1553	23.6163	23.6175	21.3617	34.8797	23.2084	4.79387	5.06994	-0.127261	12.5535	16.4936	22.379	27.3448	24.0292	29.1025	28.8338	28.8338	31.1405	34.9799	33.2592	34.2088	23.6646	28.2561	31.6272	24.0493	28.6119	24.1793
1025.62	18.3198	12.877	23.6436	23.4167	23.6758	23.7863	21.6738	35.0794	23.4313	4.93047	5.34971	0.191572	12.7098	16.734	22.6313	27.3478	24.0134	29.1659	28.919	28.919	31.2558	35.1251	33.4983	34.5259	23.9128	28.5938	32.0394	24.3552	29.0122	24.599
1026.17	18.6236	13.1013	23.4933	23.3032	23.5832	23.7002	21.5328	34.984	23.2957	5.07051	5.41225	0.335749	12.6396	16.7023	22.5517	27.4231	23.9956	29.1872	28.8958	28.8958	31.1478	35.2667	33.6515	34.6164	23.9868	28.6724	32.0938	24.3957	29.0511	24.5747
1026.71	18.624	13.1378	23.353	23.1781	23.4336	23.6195	21.4097	34.9232	23.2454	4.97439	5.24301	0.281688	12.6031	16.7327	22.6143	27.4417	24.0043	29.1225	28.8963	28.8963	31.1013	35.2716	33.5806	34.5705	23.9376	28.6466	31.9686	24.2472	29.0413	24.4616
1027.26	18.8523	13.3313	23.1996	23.0441	23.3734	23.514	21.1816	34.8806	23.2358	5.03335	5.24703	0.273003	12.5628	16.6786	22.5483	27.495	24.0629	29.1333	28.9159	28.9159	31.0681	35.2685	33.5471	34.4407	23.8948	28.5598	31.8722	24.153	28.8865	24.2504
1027.8	18.8934	13.4514	23.061	22.9559	23.3169	23.3421	21.0919	34.8674	23.3129	4.78265	4.9699	-0.0691056	12.4931	16.6115	22.4852	27.5197	24.142	29.1595	28.9134	28.9134	31.1137	35.2749	33.539	34.5013	23.9251	28.5408	31.9395	24.2255	28.9046	24.2617
1028.35	18.5752	13.1682	23.5202	23.4157	23.6514	23.6793	21.5857	34.9761	23.4719	4.86545	5.09098	0.143282	12.6667	16.7679	22.7097	27.5366	24.1508	29.1747	28.9321	28.9321	31.2067	35.5018	33.7926	34.7984	24.2675	28.9091	32.436	24.7296	29.3478	24.7452
1028.9	18.2477	12.8614	23.7558	23.6235	23.7348	23.8258	21.8219	35.0051	23.4777	4.87629	5.10496	0.199671	12.7604	16.9603	22.8983	27.5645	24.1711	29.2198	28.9069	28.9069	31.2996	35.5735	33.8778	34.8887	24.3896	29.0808	32.5739	24.9415	29.5663	24.9647
1029.44	18.3803	12.893	23.9204	23.6609	23.8484	23.9145	21.8716	34.975	23.5003	4.95529	5.27964	0.310084	12.829	17.0475	22.9458	27.4899	24.08	29.1606	28.8916	28.8916	31.2708	35.5932	33.8022	34.9123	24.3853	29.0806	32.4626	24.8946	29.4829	24.9751
1029.99	18.788	13.199	23.6187	23.2788	23.6434	23.5936	21.524	34.9462	23.4496	5.07932	5.35072	0.236632	12.7536	16.9979	22.778	27.4864	24.1272	29.2122	28.8715	28.8715	31.2136	35.5182	33.7185	34.7827	24.1526	28.8421	32.1818	24.6672	29.2183	24.6759
1030.53	19.1256	13.5353	23.5465	23.2386	23.6959	23.5517	21.4838	34.8287	23.311	4.9636	5.18252	-0.0888053	12.6942	16.7832	22.5682	27.4762	24.1395	29.1404	28.8911	28.8911	31.1557	35.5696	33.7415	34.8323	24.1409	28.7129	32.0324	24.5405	29.1088	24.5148
1031.08	18.7817	13.2935	23.5558	23.2956	23.6473	23.5705	21.5938	34.8578	23.3614	4.96546	5.06145	-0.149292	12.7923	16.7303	22.6907	27.5979	24.2674	29.2359	28.9561	28.9561	31.3265	35.6656	33.8974	34.917	24.2831	28.9158	32.2276	24.6546	29.3903	24.7501
1031.62	19.0008	13.5291	23.5458	23.3505	23.7394	23.635	21.5705	34.8453	23.3276	4.7465	4.76672	-0.414767	12.6801	16.6395	22.6284	27.7154	24.3037	29.2078	28.9909	28.9909	31.2569	35.5955	33.7159	34.7034	24.1636	28.7307	32.0022	24.4248	29.1901	24.5556
1032.17	18.8038	13.3173	23.5268	23.3498	23.653	23.475	21.533	34.9893	23.4827	4.82878	4.86296	-0.192201	12.8229	16.8823	22.9322	27.6424	24.1952	29.2002	28.9143	28.9143	31.2642	35.7163	33.8145	34.8685	24.2781	28.8834	32.2178	24.6016	29.391	24.8198
1032.72	18.6303	13.1333	23.6057	23.4729	23.7457	23.5435	21.6982	34.9727	23.3427	5.18643	5.29283	0.233614	13.0775	17.0979	22.9681	27.6523	24.2213	29.1954	29.037	29.037	31.2797	35.6833	33.8922	34.9581	24.3845	28.9708	32.356	24.7672	29.4649	24.958
1033.26	18.5806	13.0784	23.5171	23.3724	23.6511	23.3679	21.5841	34.9995	23.3772	5.29035	5.47856	0.374652	13.1967	17.125	22.9844	27.6364	24.1876	29.176	29.0088	29.0088	31.393	35.8202	34.0205	35.1294	24.4666	29.0287	32.4563	24.7826	29.5082	24.9814
1033.81	18.1561	12.7231	23.7912	23.664	23.7847	23.6087	21.9479	35.0834	23.3701	5.2383	5.5317	0.383996	13.2743	17.1508	23.1149	27.9377	24.5355	29.5312	29.424	29.424	31.7417	35.8638	34.0695	35.2298	24.6668	29.2986	32.6629	25.0878	29.759	25.2456
1034.35	18.4819	13.0193	23.7132	23.5477	23.7491	23.5043	21.7526	35.1943	23.625	4.94059	5.20165	-0.0375534	13.0526	17.0272	23.0217	27.957	24.5381	29.5095	29.3702	29.3702	31.687	36.0636	34.0118	35.198	24.5225	29.0911	32.5484	24.9133	29.6407	25.0382
1034.9	18.3453	12.8906	23.8983	23.7529	23.9725	23.8053	21.9483	35.2867	23.6757	4.84794	5.09619	-0.152807	12.9732	17.112	23.0828	27.9484	24.6574	29.5633	29.4115	29.4115	31.7021	36.0541	34.0552	35.1768	24.5652	29.1351	32.5872	25.121	29.7778	25.1083
1035.44	19.0945	13.5108	23.5766	23.3897	23.9375	23.6139	21.5182	35.1219	23.6109	4.87245	4.95288	-0.29336	12.8621	16.9677	22.877	27.7821	24.4048	29.2731	29.093	29.093	31.3274	36.0206	33.8965	34.9598	24.2625	28.7701	32.225	24.6587	29.3878	24.6718
1035.99	18.6154	13.1199	23.8466	23.6306	24.0464	23.7887	21.8073	35.0844	23.5862	4.96206	5.15133	-0.107682	13.005	17.0991	23.0604	27.8856	24.618	29.4328	29.2412	29.2412	31.4287	35.7926	33.8416	34.8901	24.2841	28.9545	32.2586	24.8084	29.4904	24.8071
1036.53	18.6706	13.1585	23.6743	23.538	23.8703	23.5801	21.6613	35.0205	23.5721	5.12119	5.27437	-0.0041437	13.1647	17.1913	23.1761	27.7021	24.3661	29.2655	29.0684	29.0684	31.263	35.6971	33.8333	34.8724	24.2199	28.8922	32.2506	24.598	29.3397	24.7937
1037.08	18.4235	12.9819	23.9428	23.7498	23.921	23.7879	21.8843	35.1611	23.6767	5.15555	5.41566	0.126509	13.2182	17.2406	23.1406	27.5673	24.308	29.1803	29.035	29.035	31.3026	35.6645	33.906	34.9748	24.391	29.0651	32.4644	24.7986	29.4971	24.9696
1037.62	18.8331	13.3536	23.7883	23.6579	23.9052	23.7235	21.7599	35.1226	23.5906	4.93172	5.05427	-0.167576	13.0512	17.051	22.9259	27.4323	24.0617	28.9667	28.781	28.781	31.1513	35.7952	33.9156	34.9725	24.352	28.9038	32.3674	24.6355	29.379	24.8047
1038.17	18.5703	13.2042	23.887	23.6757	23.9118	23.7164	21.8523	35.1042	23.5632	4.86245	5.08064	-0.156449	13.103	17.0383	22.9674	27.6082	24.273	29.1508	29.0038	29.0038	31.393	35.9029	33.9412	35.2081	24.4926	29.105	32.5125	24.8945	29.6672	24.9433
1038.71	18.6487	13.2527	23.7905	23.5744	23.893	23.6892	21.8667	35.0872	23.5984	4.91959	5.10766	-0.0514764	13.26	17.1569	23.1017	27.819	24.363	29.2918	29.0108	29.0108	31.4591	36.0562	34.0622	35.406	24.4709	29.1928	32.6341	24.9536	29.7431	24.9898
1039.26	18.5264	13.2409	23.7716	23.5349	23.7923	23.6062	21.7355	35.3145	23.7591	5.05204	5.37969	0.150587	13.2915	17.2531	23.2304	27.9797	24.4328	29.4543	29.0829	29.0829	31.5975	36.0587	34.1672	35.4433	24.4916	29.2171	32.6907	24.9957	29.737	24.9808
1039.8	18.7828	13.4219	23.7179	23.5134	23.8491	23.6114	21.6999	35.3925	23.8689	5.08221	5.34947	0.0181479	13.2238	17.0928	23.0241	27.9325	24.3736	29.432	28.9481	28.9481	31.5104	36.1815	34.3453	35.4028	24.4356	29.1858	32.5577	24.9729	29.6716	24.9463
1040.35	18.6061	13.2753	24.0113	23.7895	23.9707	23.7653	21.8949	35.4996	23.9613	5.11484	5.446	0.047759	13.2232	17.0285	22.9027	27.9972	24.4915	29.5287	29.1342	29.1342	31.6123	36.1277	34.2959	35.2317	24.5473	29.1257	32.4815	24.9884	29.7008	25.0476
1040.89	18.4025	12.9047	24.2361	23.9705	24.2074	23.8971	22.1554	35.3073	23.8429	5.08601	5.34481	0.0105132	13.3994	17.0943	22.9719	27.9687	24.5387	29.4994	29.2003	29.2003	31.6942	36.2113	34.4514	35.477	24.8576	29.4844	32.7177	25.3416	30.0901	25.5186
1041.44	18.8113	13.236	24.2419	23.9845	24.2605	23.9669	22.0792	35.3493	23.669	5.18131	5.32388	0.110375	13.3215	17.0198	22.8203	28.0116	24.4877	29.3493	29.06	29.06	31.5929	36.0041	34.1622	35.2663	24.6721	29.2318	32.5783	25.0075	29.7014	25.2323
1041.98	18.7014	13.1262	23.9714	23.705	23.9916	23.6621	21.8662	34.5435	22.7028	4.9003	4.96403	-0.334712	13.2762	17.0746	22.9489	28.0298	24.5519	29.4099	29.0492	29.0492	31.6468	36.0533	34.2483	35.4016	24.6813	29.3409	32.7358	25.1054	29.8032	25.3417
1042.53	19.5319	13.9616	23.7472	23.4884	23.9033	23.6728	21.5777	34.5279	22.6552	4.98331	4.88249	-0.468582	13.0427	16.8266	22.6146	28.1104	24.576	29.4123	28.9744	28.9744	31.507	35.8747	33.8623	34.9377	24.1486	28.7166	32.1382	24.407	29.1087	24.528
1043.07	18.7127	13.1952	24.0508	23.6275	23.833	23.65	21.9128	34.6821	22.9164	4.83705	4.90966	-0.489895	13.3507	17.1256	23.1462	27.9541	24.5398	29.4757	29.1129	29.1129	31.5721	36.2648	34.3765	35.4695	24.7555	29.3991	32.8415	25.0911	29.8446	25.3045
1043.62	17.6627	12.1893	24.859	24.353	24.2245	24.2206	22.7792	35.6074	23.9077	5.14474	5.43238	0.224024	13.7036	17.4959	23.586	28.122	24.7032	29.6589	29.3974	29.3974	31.9789	36.6045	34.9478	36.1839	25.4576	30.2975	33.7469	26.0346	30.7946	26.1805
1044.16	16.8592	11.3917	24.9662	24.516	24.1397	24.2493	22.9289	35.7504	24.1085	5.28166	5.6917	0.456558	13.9911	17.7967	23.9832	28.124	24.8147	29.8261	29.6014	29.6014	32.2318	36.8652	35.434	36.7293	25.9146	30.881	34.4165	26.6998	31.3986	26.8516
1044.7	17.1033	11.667	24.7863	24.5142	24.0291	24.2624	22.7783	35.726	24.037	5.24099	5.59254	0.364171	13.8763	17.8026	23.9094	28.2447	24.9227	29.8462	29.6162	29.6162	32.3101	36.5464	35.0929	36.4344	25.62	30.5434	34.0194	26.4174	31.1276	26.5214
1045.25	18.8637	13.2422	23.829	23.7911	23.7849	23.6543	21.6832	35.3818	23.7194	4.92543	4.9456	-0.455517	13.3721	17.2982	23.2337	28.0114	24.649	29.4995	29.1904	29.1904	31.7541	36.2278	34.3361	35.5465	24.6071	29.4396	32.867	25.1023	29.8309	25.1848
1045.79	19.6794	14.0776	23.4606	23.4972	23.697	23.3412	21.3229	35.3788	23.5302	4.7992	4.60333	-0.873014	12.9667	17.0838	22.9154	28.169	24.6033	29.516	29.1364	29.1364	31.6302	36.1287	33.9081	35.147	24.2054	28.9212	32.2958	24.5219	29.2993	24.585
1046.34	19.9095	14.2445	23.5527	23.5374	23.963	23.4632	21.4112	35.1652	23.4512	4.96873	4.79389	-0.57426	13.1675	16.9199	22.6408	28.3999	24.7297	29.6361	29.2167	29.2167	31.7594	36.1575	33.8769	35.025	23.9975	28.805	32.1303	24.3961	29.142	24.3494
1046.88	19.9397	14.3187	23.4954	23.5605	23.9515	23.4917	21.3399	35.4548	23.7083	5.47506	5.34815	-0.0958899	13.4821	17.0191	22.6	28.4601	24.8199	29.744	29.2754	29.2754	31.8145	35.9594	33.7287	34.677	23.8528	28.4685	31.7873	24.1005	28.8748	23.9612
1047.43	17.8603	12.3211	24.8629	24.5925	24.5693	24.2618	22.7585	35.3893	23.8462	5.38941	5.73455	0.49488	14.3759	17.6011	23.4404	28.4198	25.0642	29.9542	29.683	29.683	32.3363	36.5475	34.7463	35.8561	25.1513	30.0968	33.5131	25.7174	30.676	25.7304
1047.97	17.5779	11.9941	24.8462	24.5699	24.3863	24.1927	22.711	35.5158	23.9391	5.68275	5.91015	0.670479	14.4325	18.0785	23.8602	28.6472	25.2411	30.1887	29.9477	29.9477	32.5933	36.8687	35.1398	36.2965	25.57	30.5205	34.0077	26.1814	31.2192	26.201
1048.51	17.0324	11.4476	25.0656	24.7381	24.4923	24.2914	22.9974	35.5098	23.9899	5.20799	5.49513	0.315297	14.1829	18.2208	24.1234	28.605	25.1457	30.1675	29.9026	29.9026	32.6854	37.1566	35.5873	36.804	25.938	30.9436	34.5845	26.6986	31.7519	26.7427
1049.06	19.1341	13.3898	23.9328	23.8384	24.0731	23.6596	21.774	35.5491	24.0247	5.13166	5.0727	-0.343936	13.4301	17.7226	23.2956	28.5989	24.8553	29.8069	29.4675	29.4675	32.1486	36.601	34.7171	35.6228	24.9111	29.4832	33.0217	25.1641	29.9818	25.1433
1049.6	18.5162	12.9225	24.4574	24.2484	24.3466	23.907	22.3568	35.4416	23.958	4.90189	4.96834	-0.542193	13.546	17.7612	23.5594	28.1455	24.5784	29.6756	29.319	29.319	31.9402	36.6667	34.8588	35.8571	25.2667	29.8831	33.5299	25.5657	30.3727	25.6089
1050.15	18.8859	13.3495	24.3483	24.0852	24.3508	23.9094	22.1524	35.4501	23.9394	4.97843	4.75108	-0.659272	13.6186	17.5961	23.2847	28.3303	24.7703	29.7769	29.4912	29.4912	32.0405	36.4407	34.5381	35.5651	25.0411	29.5382	33.0503	25.2194	29.9059	25.2718
1050.69	18.1148	12.644	24.7338	24.4946	24.3976	24.0361	22.4847	35.4605	23.8376	4.96665	4.91934	-0.413571	14.1114	17.8196	23.7657	28.1877	24.8882	29.9225	29.6473	29.6473	32.1816	36.4762	34.807	35.9735	25.1736	29.9787	33.5558	25.6805	30.5848	25.8026
1051.23	19.1877	13.6932	24.0008	23.911	24.1827	23.5944	21.6805	35.6096	23.8741	4.88257	4.70202	-0.670045	13.6675	17.3915	22.9874	28.521	25.0526	29.8915	29.6372	29.6372	32.099	36.1321	34.3176	35.3205	24.4275	29.0529	32.5853	24.6784	29.5777	24.7674
1051.78	18.9209	13.5447	24.2409	23.9435	24.1914	23.5785	21.8724	35.5296	23.7175	5.20202	5.18887	-0.337456	14.0046	17.5144	23.2663	28.2236	24.7659	29.6775	29.4491	29.4491	31.9022	36.3304	34.6144	35.5699	24.7659	29.4342	33.0586	24.9868	30.0294	25.1775
1052.32	19.5347	14.1565	23.8866	23.6353	24.1271	23.4566	21.6348	35.4104	23.6471	5.10625	4.88424	-0.598448	13.5506	17.3883	22.8882	28.4324	24.8124	29.6428	29.3237	29.3237	31.8718	36.2949	34.3367	35.2508	24.6539	29.0625	32.6841	24.6616	29.607	24.6625
1052.87	18.0265	12.8037	24.7252	24.1871	24.3008	23.9862	22.3888	35.439	23.7329	5.15221	5.22493	-0.0824499	14.1971	17.7746	23.7174	28.2015	24.8156	29.7009	29.5097	29.5097	32.1594	36.7611	34.9097	36.0856	25.5527	30.1309	33.6969	25.8617	30.7725	25.9004
1053.41	17.8505	12.5308	24.5284	24.09	24.2017	23.9263	22.3753	35.5912	23.9353	4.89062	5.24987	-0.15388	13.9681	17.7857	23.7569	28.6732	25.1963	30.054	29.9054	29.9054	32.4873	36.9237	34.995	36.3591	25.6563	30.4341	33.8305	26.1261	31.0102	26.1446
1053.95	17.4016	12.0492	24.6767	24.165	24.1293	23.9914	22.4401	35.6302	24.0162	5.18081	5.72281	0.258417	14.2982	17.9072	23.9445	28.5117	25.005	30.0124	29.8185	29.8185	32.4118	36.9858	35.1816	36.4192	25.804	30.6907	34.04	26.3353	31.1992	26.4422
1054.5	19.0545	13.4989	24.0443	23.8902	24.1483	23.7463	21.8883	35.4812	23.73	5.20283	5.40714	-0.181856	13.5294	17.48	23.1012	28.6917	24.8787	29.8471	29.513	29.513	32.0232	36.6226	34.6853	35.6959	24.9741	29.5792	33.0503	25.1246	29.9868	25.2042
1055.04	19.1533	13.5647	24.1709	24.0259	24.129	23.6851	21.9133	35.5292	23.9175	5.67257	5.79048	0.270673	13.7671	17.5293	22.9802	28.6791	24.9191	29.7915	29.4432	29.4432	32.0586	36.7348	34.8071	35.6117	24.9586	29.596	33.1003	25.2323	30.0726	25.2255
1055.58	18.7257	13.1888	24.5282	24.3604	24.4137	24.0067	22.3509	35.5239	23.7387	6.01442	6.25762	0.907368	13.9958	17.6229	23.0527	28.9211	25.2085	30.1075	29.7768	29.7768	32.2765	37.1143	35.1685	36.1572	25.3975	30.0592	33.6378	25.8112	30.4652	25.7905
1056.13	17.4098	12.0239	25.141	24.6997	24.5806	24.2217	22.9013	35.6636	24.0404	6.06226	6.47232	0.942138	14.4685	18.1006	23.7973	29.0064	25.4697	30.5088	30.0483	30.0483	32.7662	37.5945	35.7235	36.7386	26.0701	31.0276	34.4619	26.7988	31.3851	26.8299
1056.67	18.1563	12.6084	24.8169	24.5364	24.6912	24.1949	22.6209	35.5178	23.7279	5.81202	6.1563	0.480361	13.9424	17.8409	23.4549	29.0937	25.3294	30.5015	29.9791	29.9791	32.6957	37.4314	35.2611	36.4308	25.8761	30.5817	34.0373	26.3485	30.8644	26.3059
1057.21	18.8126	13.3243	24.3507	24.1104	24.5425	23.8893	22.0763	35.5308	23.8796	5.29452	5.34366	-0.599242	13.6699	17.5992	23.2778	28.686	24.8644	29.9844	29.457	29.457	32.2776	37.3262	35.0236	36.1577	25.3933	30.1497	33.6772	25.8342	30.5159	25.8179
1057.76	19.3909	13.8254	24.1086	23.9895	24.3789	23.7941	21.6945	35.5429	23.8356	5.26833	5.33989	-0.546506	13.6846	17.3851	22.9649	28.6392	24.6041	29.8076	29.2818	29.2818	31.931	37.0237	34.8062	35.8074	25.2041	29.6225	33.3679	25.3157	30.1294	25.2429
1058.3	17.9347	12.6029	24.8026	24.5127	24.7033	24.2148	22.4461	35.5606	24.0836	5.12875	5.36562	-0.275676	14.3092	17.8337	23.7321	28.2671	24.5055	29.7476	29.2734	29.2734	31.8598	37.1795	35.4283	36.5911	25.7278	30.458	34.1395	25.9618	31.0518	26.1188
1058.84	17.1172	11.8949	24.8686	24.5989	24.5267	24.0719	22.4859	35.8536	24.2859	5.51484	5.80678	0.366598	14.3945	18.2837	24.0008	28.619	24.8844	29.8246	29.5886	29.5886	31.7249	37.1023	35.7896	36.8628	26.4485	30.2686	33.5396	25.5751	30.6564	25.5916
1059.39	17.1595	11.8482	24.6595	24.342	24.4075	23.8803	22.4991	35.6789	24.3376	5.50762	5.70981	0.207474	14.5834	18.3729	24.1973	28.3487	24.8753	29.5602	29.3998	29.3998	31.6004	37.4445	35.9576	37.1298	26.424	30.5611	33.8701	25.8387	30.8997	25.8791
1059.93	17.9066	12.5333	24.6189	24.3985	24.5045	24.0332	22.4171	35.423	23.8373	5.40537	5.46646	-0.261847	14.2691	18.3314	23.9814	28.5403	24.8639	29.4587	29.3523	29.3523	31.5325	37.5153	35.8417	36.7662	26.3271	30.14	33.6275	25.5164	30.4216	25.435
1060.47	18.8179	13.3973	24.7907	24.5594	24.8149	24.2519	22.4659	35.2688	23.8804	5.23281	5.18853	-0.571209	14.188	17.9589	23.8862	28.4656	24.8138	29.688	29.3466	29.3466	31.9748	37.3101	35.2533	36.2227	25.6469	30.1082	33.9967	25.8495	30.7294	25.7902
1061.01	19.4035	13.9938	24.7692	24.5684	24.9245	24.3605	22.2646	35.5889	23.9817	5.14945	4.97856	-0.638353	13.5826	17.964	23.7225	28.7025	24.8734	29.8893	29.5733	29.5733	32.0695	37.1502	35.0068	35.8626	25.4163	29.7614	33.2736	25.4448	30.147	25.2089
1061.56	19.7934	14.3676	24.56	24.1223	24.6293	23.9448	21.8365	35.8337	24.4497	5.18112	4.86872	-0.690944	13.6129	17.7433	23.4627	28.8822	25.0672	30.1019	29.5358	29.5358	32.1826	37.0614	34.6751	35.5989	24.9735	29.3065	32.935	25.0608	29.8177	24.8587
1062.1	19.6363	14.0283	24.4536	24.0209	24.5722	23.9073	21.8582	35.7576	24.3034	5.10362	5.01948	-0.666216	13.6926	18.0249	23.66	29.0195	25.0545	30.1562	29.6523	29.6523	32.258	37.0753	34.5524	35.539	24.7376	29.2841	32.9618	24.9676	29.627	24.7812
1062.64	19.1481	13.615	24.4246	23.9429	24.3663	23.6508	21.8524	35.5907	24.2393	5.34472	5.41761	-0.44254	14.2976	17.8796	23.6301	29.1981	25.3003	30.3689	29.8042	29.8042	32.5143	37.1047	34.6567	35.7727	24.8719	29.488	33.4074	25.2688	30.1876	25.1302
1063.19	19.267	13.7217	23.9826	23.8043	24.1318	23.4759	21.5727	35.5858	23.9781	5.09906	5.32638	-0.741976	14.2027	17.7568	23.4634	29.1804	25.1555	30.1251	29.7763	29.7763	32.3471	37.2748	34.8209	35.5908	24.8777	29.6417	33.3766	25.3272	30.1179	25.0286
1063.73	18.4132	13.0532	23.83	23.479	24.0262	23.4047	21.4053	35.9036	24.1955	5.09439	4.97388	-0.936542	14.2828	17.7637	23.5667	29.3977	25.5817	30.4673	30.1881	30.1881	32.8087	37.5035	35.2467	36.058	25.353	30.1825	33.925	25.8041	30.6726	25.7023
1064.27	19.0908	13.7595	23.4701	23.3054	24.1807	23.3385	21.1095	35.824	23.8078	4.83874	4.43551	-1.31184	13.7099	17.8798	23.4268	29.2921	25.3406	30.099	29.8713	29.8713	32.4591	37.0904	34.7814	35.519	24.9081	29.4649	33.1971	24.9681	29.719	24.8887
1064.81	19.1101	13.8106	23.5845	23.3022	24.2452	23.4117	21.2112	35.4399	23.4152	5.04065	4.26194	-1.06718	13.5847	17.948	23.4382	29.1003	25.3111	30.1817	29.7484	29.7484	32.3316	36.8873	34.5695	35.4478	24.7989	29.2798	32.95	24.764	29.5224	24.7506
1065.36	20.9297	15.487	23.2112	23.2942	24.2008	23.3017	20.8221	35.5991	23.4421	5.30244	4.4952	-0.979015	13.0729	17.3871	22.3893	28.9403	24.798	29.6735	29.0813	29.0813	31.4681	36.4939	33.7726	34.4516	23.6731	28.056	31.5014	23.354	28.0787	22.9423
1065.9	19.4967	14.1115	24.1982	24.0499	24.5322	23.6712	21.7711	35.6671	23.6653	5.40472	4.93127	-0.706683	13.491	17.675	23.093	29.2805	25.2165	30.2741	29.6688	29.6688	32.0307	37.1804	34.415	35.3585	24.7234	29.4565	32.7471	24.7068	29.5299	24.5934
1066.44	20.2064	14.7274	24.0375	24.1888	24.5943	23.5701	21.5813	36.0267	24.1871	5.77963	5.21883	-0.552481	13.3769	17.492	22.8459	29.0725	24.9857	29.8211	29.4545	29.4545	31.6908	37.4767	34.6078	35.6685	24.8411	29.492	32.9277	24.957	29.6646	24.6604
1066.98	19.4236	13.9795	24.5748	24.6067	24.6838	23.6472	22.1232	35.8298	24.1642	5.84251	5.53352	-0.318344	14.046	17.6914	23.375	28.9738	25.1299	29.9807	29.7471	29.7471	31.9635	38.2277	35.5039	36.8411	25.9228	30.7739	34.4396	26.3063	30.9863	26.3729
1067.53	20.2745	14.6474	24.2415	24.376	24.5525	23.6155	21.7616	35.8862	24.1794	5.7326	5.4487	-0.294868	13.9135	17.5348	23.0082	28.6898	24.8244	29.6626	29.5226	29.5226	31.5799	38.208	35.7283	36.9391	25.711	30.2343	34.2622	26.2366	30.6056	25.7456
1068.07	18.8124	13.3661	24.6168	24.3195	24.4368	23.4655	22.0771	35.8907	24.2759	5.03425	5.17302	-0.694679	14.3301	17.9977	23.8229	29.0504	25.2523	30.4325	30.2271	30.2271	32.4267	38.2935	36.2233	37.5412	26.1821	30.9772	34.7968	26.8496	31.3003	26.5312
1068.61	19.4343	14.0012	24.4435	24.2195	24.7177	23.6231	21.8868	35.3892	23.7833	5.04591	4.90971	-0.708209	13.7446	18.0665	23.5859	29.1771	25.3159	30.3533	30.0008	30.0008	32.2105	38.0772	36.0559	37.0535	25.9213	30.3533	34.0888	26.1736	30.7172	25.7998
1069.15	15.8586	11.0231	26.6575	25.9151	25.1021	24.7465	24.1719	35.2177	23.8933	5.28333	5.95938	0.677832	14.9359	19.1266	25.3843	29.3221	25.6441	30.9269	30.769	30.769	33.2759	38.7018	37.2199	38.5087	28.0116	33.1132	36.769	28.7297	33.8017	28.9754
1069.7	15.7116	11.0143	26.2532	25.7931	24.3951	24.7042	23.4414	35.3563	24.0918	5.67842	6.37283	0.670277	14.8636	18.7133	25.0156	29.3759	25.5575	30.6856	31.0318	31.0318	33.3052	38.3902	37.2654	38.4903	27.8835	32.6968	36.7045	28.6078	34.0448	28.9955
1070.24	15.501	10.8796	26.3095	25.4623	23.9	24.4695	23.3412	35.6425	24.4029	5.51128	6.05341	0.383377	14.9027	18.3779	24.9615	29.0857	25.3777	30.6604	30.9273	30.9273	33.4087	38.4411	37.4885	38.5811	27.8773	32.7695	36.884	28.6861	34.374	29.0636
1070.78	20.2251	14.9092	23.504	23.4849	23.5358	23.3518	20.5082	35.5927	24.0165	5.30931	4.55751	-1.43958	13.4652	16.6816	22.4676	29.1801	24.9081	29.9057	29.9195	29.9195	32.2403	37.2567	35.6665	36.0419	24.784	29.2858	33.1679	24.6952	30.0837	24.7577
1071.32	20.9123	15.6363	23.5931	23.5045	24.3648	23.5522	21.1324	35.4968	23.698	5.21345	4.34375	-0.899834	13.4047	17.1041	22.7399	29.1782	25.023	30.1085	29.3834	29.3834	32.0168	37.2109	34.8435	35.1676	24.4033	29.1385	32.8222	24.026	29.2508	24.0691
1071.86	21.3364	15.9857	23.2645	23.5069	24.694	23.4827	20.9029	35.6197	23.5932	5.09347	4.54681	-1.17284	13.252	17.2175	22.6193	29.2913	25.0232	29.8862	29.3534	29.3534	31.8736	36.8568	34.5476	34.848	24.3348	29.0438	32.4684	23.9412	28.7456	23.7945
1072.41	20.0452	14.8117	23.4386	23.1635	24.4497	23.0459	20.8909	35.5221	23.3922	4.86231	4.72671	-1.32594	13.3346	17.8978	23.0564	29.0444	25.2347	30.0256	29.5085	29.5085	32.1129	37.4127	35.2007	35.7785	25.1521	29.8282	33.474	24.8237	29.9957	24.9357
1072.95	20.1542	14.6351	23.8632	23.586	24.9708	23.6477	21.2499	35.283	23.3508	5.38669	5.10447	-1.27196	13.3525	17.8704	22.7655	29.1318	25.1495	29.8972	29.4738	29.4738	31.8863	37.7673	35.7082	36.3118	25.5602	30.012	33.5702	25.2877	29.8873	25.1473
1073.49	19.6181	14.2158	23.8711	23.5065	24.5995	23.3793	21.2906	35.2846	23.5085	5.586	5.07658	-1.15153	13.7057	18.253	23.2972	29.1981	25.1745	30.0965	29.6587	29.6587	32.0616	37.8787	35.5937	36.4768	25.3943	29.9415	33.761	25.2407	30.109	25.2464
1074.03	17.5964	12.6398	25.0272	25.0275	25.1644	24.3312	22.719	35.6745	24.23	6.56165	6.62864	0.817973	14.8032	16.8147	21.7834	29.4737	25.4349	30.5562	30.173	30.173	32.4967	38.0412	35.8607	36.9957	26.4945	30.8355	34.5521	26.6599	31.2162	26.7104
1074.57	15.5456	10.8788	25.7815	25.4196	24.8649	24.2518	23.2932	36.1236	24.6316	6.16823	6.85211	0.984143	15.2098	17.0098	22.5553	28.8761	25.1715	30.4781	30.0918	30.0918	32.6666	38.2261	36.5123	37.8118	27.3063	32.0204	35.5997	27.7101	32.8135	27.8123
1075.11	13.9788	9.37451	26.5077	26.0253	24.8993	25.0078	24.0783	35.6901	24.1321	6.57185	7.44395	1.868	15.6029	17.2969	22.7726	29.1448	25.3345	30.6832	30.6348	30.6348	33.0512	38.5528	37.1831	38.4149	28.1453	32.8921	36.4429	28.9122	33.8371	28.9651
1075.66	15.7535	10.8717	25.9915	25.333	24.6809	24.4963	23.2421	35.6739	24.1284	5.93323	6.3332	0.470612	14.8938	18.9463	24.6001	28.7695	24.8704	30.2039	30.2618	30.2618	32.3339	38.4593	36.5222	38.0749	27.3172	32.2653	36.0935	28.1094	33.119	28.1283
1076.2	19.086	13.6703	24.2386	24.2824	24.2455	23.7437	21.5474	35.0982	23.4019	5.73483	5.76924	-0.368997	14.164	18.5513	23.4429	29.2266	24.9503	29.9963	29.9708	29.9708	31.9671	37.641	35.1785	36.4689	25.6195	29.9757	34.0363	26.0579	30.8238	25.8467
1076.74	20.2891	14.6373	24.2867	24.4556	24.8272	23.6515	21.5954	35.1707	23.6482	5.39442	5.43515	-0.996994	13.9539	18.29	23.6072	29.0636	24.9901	29.6895	29.3795	29.3795	31.8228	37.796	35.1214	36.2929	25.39	29.7084	33.8589	25.6126	30.6082	25.5429
1077.28	21.7342	15.8037	23.1393	23.7713	24.3469	23.1977	20.642	35.1341	23.3427	5.05543	4.57839	-1.7646	13.3687	17.9934	23.3902	29.2781	25.0068	29.5153	29.0979	29.0979	31.8733	37.6674	35.1158	35.6584	24.7625	29.0587	32.7182	24.466	29.3757	24.1937
1077.82	19.4795	13.7841	24.2455	24.1683	24.4684	23.5013	21.7742	35.3389	23.7474	5.4729	5.10996	-0.968737	13.8979	18.6509	24.3933	29.1659	25.1122	29.8119	29.5515	29.5515	32.2614	38.2001	35.6444	36.4368	25.5178	30.3549	34.2598	25.5154	30.6134	25.9866
1078.36	19.7245	13.9844	23.6671	23.7022	24.1603	23.2389	21.4337	35.8531	24.2645	5.25301	4.91545	-1.09616	13.5459	18.6879	24.0485	29.3993	25.0429	30.0089	29.9251	29.9251	32.0908	37.8471	35.0442	35.7678	25.0833	29.8693	33.2715	25.0954	29.904	25.2543
1078.9	19.0539	13.4786	24.2832	23.8985	24.4453	23.4382	21.8958	35.9876	24.6059	5.7269	5.49404	-0.170353	14.0025	18.725	24.0148	28.9904	24.6498	29.763	29.277	29.277	31.9014	38.0136	35.0656	35.6466	25.1968	29.8862	33.4	25.2092	30.1097	25.4702
1079.45	20.7851	15.3565	23.3514	23.378	24.2569	23.0466	20.7125	36.1754	24.5451	5.24505	4.7591	-1.19016	13.5204	17.7305	22.825	29.521	24.8753	30.0413	29.2037	29.2037	31.742	37.7979	34.6781	35.034	24.926	29.0647	32.3334	24.5201	29.1737	24.0675
1079.99	19.617	14.2357	23.5547	23.2793	24.0611	22.9419	20.6208	36.2881	24.5223	5.40284	4.91748	-1.18432	14.1231	17.9526	23.3355	29.1688	24.7257	30.2476	29.0782	29.0782	31.9906	37.7603	34.9989	35.619	25.3329	29.5961	33.163	25.0399	30.0326	24.9615
1080.53	19.4932	13.9963	22.8854	22.892	23.2704	22.5768	20.2754	36.1147	24.3548	4.88341	4.68864	-1.66049	13.84	17.9045	23.2092	29.4941	25.2361	30.6106	29.9729	29.9729	32.165	37.5741	35.0321	36.0636	25.7897	29.8903	33.4882	25.6172	30.335	25.2218
1081.07	17.7912	12.1619	23.97	23.6676	23.7853	23.2162	21.5482	35.8617	24.1861	4.81097	4.66119	-1.38669	14.2795	18.2443	23.772	29.0797	24.9716	30.3355	29.9743	29.9743	32.3209	37.9829	35.5522	36.7958	26.1535	30.5156	34.3361	26.4391	31.5078	26.4835
1081.61	19.8881	14.1288	23.3618	23.4875	23.683	23.0256	20.8391	35.2873	23.6413	4.1584	4.02367	-1.97632	13.2698	17.864	23.0031	29.3323	24.9531	30.0108	29.8593	29.8593	31.8106	37.9566	35.1454	36.3121	25.6879	29.9096	33.692	25.8137	30.4209	25.5622
1082.15	19.6593	14.0834	23.9987	23.9415	24.5444	23.5939	21.4611	35.486	23.7969	4.51178	4.52552	-1.7292	13.841	17.7211	23.0036	29.6667	24.9929	30.2569	30.0431	30.0431	32.1994	38.0847	35.3346	36.2298	25.3588	29.8039	33.7284	25.6126	30.3905	25.3668
1082.69	22.2887	16.6418	22.2484	22.7374	23.9291	22.6361	19.6943	35.7505	23.6599	4.92821	4.74218	-1.88352	12.9465	17.4201	22.2273	29.5705	24.7876	29.9238	29.5049	29.5049	31.4599	37.555	34.6353	35.2719	24.4248	28.6023	31.9766	24.0071	28.3487	23.5003
1083.23	19.1015	13.8568	24.0145	23.8218	24.5596	23.3451	21.3348	36.2036	24.3379	5.3203	5.33456	-1.29125	14.1907	17.881	23.0218	29.6197	25.0948	30.2847	29.6985	29.6985	32.1552	38.7002	36.406	37.1819	26.4855	30.2875	34.2034	25.8369	30.6396	25.7387
1083.77	20.4952	15.0458	23.283	23.2584	24.3112	22.87	20.4514	36.1109	23.9487	5.75684	5.26064	-1.42903	13.6291	17.9418	22.6374	29.3867	24.774	29.5972	29.0379	29.0379	31.3492	37.562	34.871	35.6057	25.4127	28.6313	32.276	24.1548	28.7985	23.9914
1084.31	18.1572	12.7644	25.268	24.8965	25.2897	23.8868	22.2908	36.0337	24.2399	5.97183	5.27354	-0.177019	14.7655	18.4716	23.4572	29.8053	25.455	30.1749	29.8531	29.8531	32.2329	37.8374	35.7244	36.4889	26.4262	29.9864	33.9968	25.427	30.757	25.5302
1084.85	18.6026	13.1308	25.0738	26.0241	25.7685	24.1621	23.3545	35.7765	22.7894	5.98348	5.19124	-0.718555	14.6612	18.7294	23.7263	29.7105	25.9396	30.3477	29.8894	29.8894	31.6875	37.5659	34.9518	36.6404	25.5962	30.273	34.4744	26.1633	30.1535	25.327
1085.4	14.639	9.37285	26.7319	27.3156	26.417	25.0092	25.1288	35.8635	23.157	5.29305	5.40096	-0.307566	15.6069	18.7905	24.8281	29.119	25.8884	30.4628	30.1593	30.1593	32.09	39.4069	37.5724	39.9537	28.4653	33.6902	38.3015	29.9967	34.0301	29.1205
1085.94	16.0567	10.7813	25.6089	26.234	25.7758	24.2767	24.0848	35.844	23.2701	4.06514	4.36059	-2.31113	14.6491	18.2948	24.3495	28.3653	25.1435	29.8311	29.2174	29.2174	31.2647	39.472	37.1107	39.6641	28.125	32.6099	37.4797	29.5617	32.9919	28.3798
1086.48	17.1646	11.9561	24.9141	24.5396	24.6739	23.5083	22.3852	36.3251	24.8647	4.79454	4.96797	-0.803941	14.6475	17.8121	23.9188	27.675	24.1574	29.0015	28.6207	28.6207	30.9935	39.2529	36.9338	38.7535	28.1524	31.8248	35.9555	28.0879	33.1368	27.6062
1087.02	20.2865	14.9461	24.0123	23.8666	24.0597	23.1008	21.2027	36.3469	24.8579	4.87903	4.13018	-1.29552	13.5751	18.4446	24.1756	28.5657	25.1092	29.5778	29.055	29.055	31.2827	38.0656	35.2676	36.9279	26.1332	29.4737	33.4827	25.5169	30.4456	25.2515
1087.56	17.2721	12.5021	25.2407	24.8391	24.2364	23.7533	22.4143	36.4107	24.8836	5.76168	5.4599	0.355809	15.0791	19.2453	25.3576	29.04	25.4011	29.9471	29.982	29.982	32.0546	38.2466	36.2189	38.2507	27.4675	31.444	35.3207	27.1669	32.4819	27.6
1088.1	16.4958	11.5401	26.3907	25.7508	25.0751	24.7009	23.5277	36.5362	24.7017	5.67613	5.9001	0.810201	15.0677	19.8269	25.8899	30.0063	26.1191	30.9975	31.1878	31.1878	33.0317	37.7824	36.1568	38.0836	27.5114	31.5132	35.7083	27.4275	32.1713	27.9473
1088.64	17.0965	12.0942	25.6214	25.0493	24.6791	24.175	23.0103	36.278	24.5245	5.47866	6.00995	0.22973	15.1677	18.6806	24.6583	29.3998	25.326	30.4023	30.3779	30.3779	32.2889	37.453	36.0806	37.3648	26.594	30.8175	34.8643	26.7329	31.6791	27.0671
1089.18	18.3054	12.9166	25.1964	24.9494	24.857	24.2666	22.8376	37.0024	24.564	6.03291	6.48394	0.392279	14.9498	18.4939	24.1949	30.0438	26.0505	31.0277	31.0851	31.0851	32.4893	37.7332	36.0422	37.0779	26.4658	30.572	34.289	26.3214	31.035	25.9274
1089.72	18.937	13.3312	23.0093	23.2066	23.6936	22.5782	20.6279	36.6498	24.7566	5.08227	5.27404	-1.16863	14.7873	17.7374	23.5373	30.0559	25.7044	30.6836	30.5127	30.5127	32.2566	37.9006	35.9304	36.5159	25.7967	30.0059	33.2709	25.4308	30.2251	25.1492
1090.26	20.9544	15.3098	22.4597	22.6463	24.1685	22.3597	19.5429	35.9544	23.6821	6.09015	5.83385	-0.665901	14.4478	17.7277	22.6337	30.1541	25.2522	30.4253	30.1245	30.1245	31.9193	38.4189	35.7051	35.9572	25.5736	29.4953	32.7648	24.8162	29.0627	24.2454
1090.8	22.2729	16.5754	21.5518	21.8494	23.6199	21.6992	18.3944	35.3066	23.5569	6.2458	5.78846	-0.522733	14.2795	17.9153	22.4529	29.8337	24.7786	30.0997	29.2604	29.2604	31.7098	37.851	35.2421	35.2683	24.8279	28.6582	31.9126	24.0884	28.0846	23.6387
1091.34	24.0162	18.7415	21.8639	22.0654	24.2479	22.2198	18.4887	35.1851	22.7516	6.3679	5.52264	-0.989639	13.5035	17.6966	21.543	29.6998	24.7751	29.8583	29.0487	29.0487	31.3868	37.6036	35.2386	34.9489	24.4241	27.836	31.2951	23.4897	27.1625	22.6819
1091.88	17.8041	12.9983	24.155	23.9376	23.919	22.972	21.5528	36.5233	24.555	6.00653	6.06842	0.0754847	15.0037	19.3216	24.4743	30.2043	25.6663	30.885	30.1375	30.1375	32.8652	38.2991	37.015	37.9203	27.4061	31.3142	35.0472	27.0073	31.2466	26.8788
1092.42	18.1879	12.9924	24.8778	24.5201	24.7241	23.3774	22.2824	36.5018	24.4218	6.32515	6.51491	0.0508542	14.8006	19.3923	24.758	30.3651	25.8643	30.8813	30.5119	30.5119	32.7637	37.8652	36.5067	37.2909	26.5836	31.0406	34.5988	26.3928	30.6329	26.2778
1092.96	16.612	11.4317	25.3919	24.7727	25.0603	23.4399	23.0464	36.2917	24.5428	7.31193	7.39135	1.18204	15.7362	19.6042	25.2348	30.0115	25.9129	30.6933	30.3104	30.3104	32.8246	37.7109	35.6431	37.1425	26.2007	31.511	34.7263	26.5046	31.1327	26.4676
1093.5	20.1861	14.3608	23.5585	23.7804	24.9382	22.6119	20.5341	36.4542	24.6327	7.61866	7.24305	0.712477	14.501	18.7456	23.4632	30.0512	26.1176	30.6904	30.2209	30.2209	32.3241	36.2623	33.4462	34.1383	23.705	28.3482	31.3238	23.2963	27.8097	23.4349
1094.04	19.5859	14.209	23.4231	23.7383	24.4299	22.5029	20.4554	36.2353	24.5853	6.60724	6.12622	0.0975844	14.3724	18.2121	23.2723	29.9611	26.0667	30.7307	30.2508	30.2508	32.6878	37.4638	34.484	35.0493	24.9307	29.5786	32.8334	24.7114	29.4727	24.8054
1094.58	18.506	13.0623	24.9526	25.0629	24.6246	23.614	21.9735	36.4983	24.4854	7.69622	8.35002	1.84613	15.497	19.4226	24.9117	29.9107	26.1445	31.0057	31.1327	31.1327	33.16	38.6236	36.4297	36.8068	27.1696	31.5184	35.1833	27.3229	31.8036	27.2732
1095.12	18.3449	13.1406	25.4588	24.7185	25.1118	23.9093	22.4892	36.0174	23.4553	7.24862	8.01249	1.46634	15.6088	19.2887	25.3019	29.2221	25.4858	30.5556	30.2249	30.2249	32.9149	39.5196	37.7204	37.8706	28.1223	32.8295	36.6161	28.5979	33.0311	28.1498
1095.66	20.8401	14.9827	24.52	23.5539	24.9852	23.712	21.5203	35.6226	22.5945	7.03958	7.41018	0.453877	14.1888	18.6447	24.0435	29.1515	25.0416	29.8036	29.4412	29.4412	31.6656	37.8562	35.2557	35.8924	25.9321	29.9469	33.7529	25.0511	29.7511	24.6434
1096.2	22.6964	16.4322	22.5841	22.1571	24.0613	22.3455	19.4579	34.6762	21.7776	5.40036	4.88663	-1.65145	12.8172	17.1063	22.1875	28.9038	24.1188	29.1737	28.0057	28.0057	30.5713	37.463	34.5047	34.9626	24.5365	28.1347	31.9838	22.753	27.8037	22.4882
1096.74	23.3077	16.5496	22.45	22.3796	23.8105	22.4462	19.9837	34.3921	21.8568	5.42154	4.7287	-1.66175	12.9352	17.0745	21.8308	28.9774	24.1985	29.0943	28.3585	28.3585	30.7372	37.1328	34.3728	35.4537	24.3448	28.231	31.6076	22.8195	27.5948	22.7054
1097.28	18.7361	12.5875	24.1786	23.8141	24.1406	22.7947	21.7344	34.8668	22.9551	6.42396	6.95481	0.174731	14.7157	18.5244	23.7689	28.8999	24.3839	29.7298	28.7457	28.7457	31.6581	38.4482	36.9212	37.5369	26.3169	30.7924	34.643	26.1077	30.7314	26.535
1097.82	16.5635	10.8265	25.6988	25.323	24.7883	23.7376	23.3623	35.8748	24.1099	5.98692	6.9255	0.199674	14.7394	18.5276	23.7718	29.9695	25.5044	32.5951	32.3536	32.3536	35.3266	38.2872	37.279	38.1265	27.214	31.8491	35.8015	27.3073	32.0226	28.1985
1098.36	11.1101	6.57532	27.8028	26.5757	25.9402	25	25.5108	35.7721	24.2936	6.16036	8.41431	2.00904	16.1248	20.3626	26.0321	29.9497	25.8601	33.2459	33.4488	33.4488	36.2887	39.3813	38.3367	39.7156	29.4695	34.5423	38.9858	30.5626	35.4911	30.5108
1098.9	12.3594	7.34127	26.8037	26.1454	25.5454	24.5814	24.7117	35.2574	24.2123	4.71808	6.4334	0.67473	14.9456	20.2711	25.7587	29.0735	25.2142	32.205	33.4451	33.4451	35.1009	39.2417	37.7728	39.7396	29.5989	34.9055	38.7846	30.6979	35.0787	29.9057
1099.43	11.3809	6.11884	26.5227	25.3529	25.382	23.8641	24.4284	35.0646	24.2702	5.70152	7.17346	1.48641	15.8508	21.3068	27.087	28.3638	24.8908	30.337	30.8603	30.8603	32.4918	38.6136	37.3147	39.8361	29.0926	34.5838	38.753	30.7585	35.1175	29.6559
[truncated: 2 more rows]

## Sheet: Table S2
Wavelength [nm]	ra_01_black	ra_02_black	ra_03_black	ra_04_black	ra_05_black	ra_06_black	ra_07_black	ra_08_black	ra_09_black	ra_10_black	ra_11_black	ra_12_black	ra_13_black	ra_14_black	ra_15_black	ra_16_black	ra_17_black	ra_18_black	ra_19_black	ra_20_black	ra_21_black	ra_22_black	ra_23_black	ra_24_black	ra_25_black	ra_26_black	ra_27_black	ra_28_black	ra_29_black	ra_30_black
[truncated: 1,617 more rows]

[truncated: 3 more sheets: Table S3, Table S4, captions]
